# Supplementary material for: Crystal structure of new formamidinium triiodide jointly refined by single-crystal XRD, Raman scattering spectroscopy and DFT assessment of hydrogen-bond network features
Source: Acta Crystallogr E Crystallogr Commun. 2021 Jun 8;77(Pt 7):692–5. doi: 10.1107/S2056989021005673 (PMC8382056; doi:10.1107/S2056989021005673)
Supplement: Supplementary file 1 [file e-77-00692-sup1.cif]

##############################################################################
#                                                                            #
# This CIF contains the data in a paper accepted for publication in          #
# Acta Crystallographica Section E. It conforms to the requirements of       #
# Notes for Authors for Acta Crystallographica Section E, and has been       #
# peer reviewed under the auspices of the IUCr Commission on Journals.       #
#                                                                            #
# Full details of the Crystallographic Information File format               #
# are given in the paper "The Crystallographic Information File (CIF):       #
# a New Standard Archive File for Crystallography" by S. R. Hall, F. H.      #
# Allen and I. D. Brown [Acta Cryst. (1991), A47, 655-685].                  #
#                                                                            #
# The current version of the core CIF dictionary is obtainable from          #
# ftp://ftp.iucr.org/pub/cif_core.dic.                                       #
#                                                                            #
# Software is freely available for graphical display of the structure(s)     #
# in this CIF. For information consult the CIF software page                 #
# http://www.iucr.org/resources/cif/software.                                #
#                                                                            #
# This file may be used for bona fide research purposes within the           #
# scientific community so long as proper attribution is given to the journal # 
# article from which it was obtained.                                        #
#                                                                            #
##############################################################################
data_I
_audit_creation_method     'SHELXL-2016/6'
_journal_date_recd_electronic     2021-05-07
_journal_date_accepted     2021-06-01
_journal_name_full     'Acta Crystallographica, Section E'
_journal_year     2021
_journal_volume     77
_journal_issue      7
_journal_page_first     692
_journal_page_last     695
_journal_paper_category     GO
_journal_paper_doi     10.1107/S2056989021005673
_journal_coeditor_code     DX2037
_publ_contact_author_name     'Alexey Tarasov'
_publ_contact_author_address
;
Laboratory of New Materials for Solar Energetics,
Faculty of Materials Science,
Lomonosov Moscow State University,
119991 Moscow,
Russian Federation
Department of Chemistry,
Lomonosov Moscow State University,
119991 Moscow,
Russian Federation
;
_publ_contact_author_email     'alexey.bor.tarasov@yandex.ru'
_publ_contact_author_fax     ?
_publ_contact_author_phone     ?
_publ_section_title
;
Crystal structure of new formamidinium triiodide jointly refined by
single-crystal XRD, Raman scattering spectroscopy and DFT assessment of
hydrogen-bond network features
;
_publ_section_title_footnote     .
loop_
    _publ_author_name
    _publ_author_footnote
    _publ_author_address
    'Ordinartsev, Artem A.' .
;
Laboratory of New Materials for Solar Energetics, Faculty of Materials Science,
Lomonosov Moscow State University, 119991 Moscow,
Russian Federation
;
    'Petrov, Andrey A.' .
;
Laboratory of New Materials for Solar Energetics, Faculty of Materials Science,
Lomonosov Moscow State University, 119991 Moscow,
Russian Federation
;
    'Lyssenko, Konstantin A.' .
;
Department of Chemistry, Lomonosov Moscow State University, 119991 Moscow,
Russian Federation
;
    'Petrov, Andrey V.' .
;
Institute of Chemistry, Saint-Petersburg State University, 198504,
Saint-Petersburg,
Russian Federation
;
    'Goodilin, Eugene A.' .
;
Laboratory of New Materials for Solar Energetics, Faculty of Materials Science,
Lomonosov Moscow State University, 119991 Moscow, Russian Federation
Department of Chemistry, Lomonosov Moscow State University, 119991 Moscow,
Russian Federation
Institute of General and Inorganic Chemistry, 119991
Moscow,
Russian Federation
;
    'Tarasov, Alexey B.' .
;
Laboratory of New Materials for Solar Energetics, Faculty of Materials Science,
Lomonosov Moscow State University, 119991 Moscow, Russian Federation
Department of Chemistry, Lomonosov Moscow State University, 119991 Moscow,
Russian Federation
;
_publ_section_synopsis
;
A novel triiodide phase of the formamidinium cation, CH~5~N~2~^+^\\cdotI~3~^-^,
crystallizes in the triclinic space group <i>P</i>\=1 at a temperature of 100
K. The structure consists of two independent isolated triiodide ions located
on inversion centers. The centrosymmetric character of I~3~^-^ was
additionally confirmed by the observed pronounced peaks of symmetrical
oscillations of I~3~^-^ at 115--116 cm^-1^ in Raman scattering spectra.
;
_chemical_name_systematic
;
Formamidinium triiodide
;
_chemical_name_common     ?
_chemical_formula_moiety     'C H5 N2 +, I3 -'
_chemical_formula_sum     'C H5 I3 N2'
_chemical_formula_iupac     'C H5 N2 +, I3 -'
_chemical_formula_weight     425.77
_chemical_melting_point     ?
_space_group_crystal_system     triclinic
_space_group_name_H-M_alt     'P -1'
_space_group_name_Hall     '-P 1'
loop_
    _space_group_symop_operation_xyz
    'x, y, z'
    '-x, -y, -z'
_cell_length_a     6.0767(10)
_cell_length_b     6.1886(11)
_cell_length_c     11.727(2)
_cell_angle_alpha     97.512(6)
_cell_angle_beta     100.345(6)
_cell_angle_gamma     99.437(6)
_cell_volume     422.10(13)
_cell_formula_units_Z     2
_cell_measurement_reflns_used     899
_cell_measurement_theta_min     3.45
_cell_measurement_theta_max     29.12
_cell_measurement_temperature     110(2)
_exptl_crystal_description     block
_exptl_crystal_colour     red
_exptl_crystal_size_max     0.257
_exptl_crystal_size_mid     0.187
_exptl_crystal_size_min     0.080
_exptl_crystal_density_diffrn     3.350
_exptl_crystal_density_meas     ?
_exptl_crystal_density_method     'not measured'
_exptl_crystal_F_000     368
_exptl_absorpt_coefficient_mu     11.014
_exptl_absorpt_correction_type     multi-scan
_exptl_absorpt_process_details
;
(<i>TWINABS</i>; Bruker, 2019)
;
_exptl_absorpt_correction_T_min     0.043680
_exptl_absorpt_correction_T_max     0.092177
_diffrn_ambient_temperature     110(2)
_diffrn_source     'micro-focus sealed X-ray tube'
_diffrn_radiation_type     MoK\a
_diffrn_radiation_wavelength     0.71073
_diffrn_measurement_device_type     'Bruker D8 Quest with Photon III detector'
_diffrn_measurement_method     '\f and \w shutterless scans'
_diffrn_detector_area_resol_mean     7.31
_diffrn_reflns_number     4015
_diffrn_reflns_av_R_equivalents     ?
_diffrn_reflns_av_unetI/netI     0.1221
_diffrn_reflns_theta_min     1.790
_diffrn_reflns_theta_max     28.998
_diffrn_reflns_theta_full     25.242
_diffrn_measured_fraction_theta_max     0.991
_diffrn_measured_fraction_theta_full     0.995
_diffrn_reflns_limit_h_min     -8
_diffrn_reflns_limit_h_max     8
_diffrn_reflns_limit_k_min     -8
_diffrn_reflns_limit_k_max     8
_diffrn_reflns_limit_l_min     0
_diffrn_reflns_limit_l_max     15
_refine_special_details
;
 Refined as a three-component twin
;
_reflns_number_total     4015
_reflns_number_gt     2217
_reflns_threshold_expression     'I > 2\s(I)'
_refine_ls_structure_factor_coef     Fsqd
_refine_ls_matrix_type     full
_refine_ls_R_factor_all     0.1522
_refine_ls_R_factor_gt     0.0844
_refine_ls_wR_factor_gt     0.1674
_refine_ls_wR_factor_ref     0.2004
_refine_ls_goodness_of_fit_ref     0.979
_refine_ls_restrained_S_all     0.979
_refine_ls_number_reflns     4015
_refine_ls_number_parameters     60
_refine_ls_number_restraints     6
_refine_ls_hydrogen_treatment     constr
_refine_ls_weighting_scheme     calc
_refine_ls_weighting_details
              'w=1/[\s^2^(Fo^2^)+(0.0803P)^2^+4.4757P] where P=(Fo^2^+2Fc^2^)/3'
_atom_sites_solution_hydrogens     geom
_atom_sites_solution_primary     direct
_atom_sites_solution_secondary     ?
_refine_ls_shift/su_max     0.000
_refine_ls_shift/su_mean     0.000
_refine_diff_density_max     2.452
_refine_diff_density_min     -2.520
_refine_ls_extinction_method     none
_refine_ls_extinction_coef     .
loop_
    _atom_type_symbol
    _atom_type_description
    _atom_type_scat_dispersion_real
    _atom_type_scat_dispersion_imag
    _atom_type_scat_source
    'C' 'C' 0.0033 0.0016
                         'International Tables Vol C Tables 4.2.6.8 and 6.1.1.4'
    'H' 'H' 0.0000 0.0000
                         'International Tables Vol C Tables 4.2.6.8 and 6.1.1.4'
    'N' 'N' 0.0061 0.0033
                         'International Tables Vol C Tables 4.2.6.8 and 6.1.1.4'
    'I' 'I' -0.4742 1.8119
                         'International Tables Vol C Tables 4.2.6.8 and 6.1.1.4'
_computing_data_collection
;
<i>APEX3</i> (Bruker, 2019)
;
_computing_cell_refinement
;
SAINT (Bruker, 2019)
;
_computing_data_reduction
;
SAINT (Bruker, 2019)
;
_computing_structure_solution
;
SHELXT (Sheldrick, 2015a)
;
_computing_structure_refinement
;
SHELXL2018 (Sheldrick, 2015b)
;
_computing_molecular_graphics
;
SHELXTL (Sheldrick, 2008)
;
_computing_publication_material
;
SHELXTL (Sheldrick, 2008)
;
loop_
    _atom_site_type_symbol
    _atom_site_label
    _atom_site_fract_x
    _atom_site_fract_y
    _atom_site_fract_z
    _atom_site_U_iso_or_equiv
    _atom_site_adp_type
    _atom_site_calc_flag
    _atom_site_occupancy
    _atom_site_disorder_assembly
    _atom_site_disorder_group
    I I1 1.000000 0.000000 0.500000 0.0261(5) Uani d 1 . .
    C C1 0.515(3) 0.307(3) 0.216(2) 0.023(4) Uani d 1 . .
    H H1A 0.481532 0.352625 0.141658 0.027 Uiso calc 1 . .
    N N1 0.372(4) 0.157(3) 0.238(2) 0.051(7) Uani d 1 . .
    H H1B 0.396378 0.110694 0.306643 0.061 Uiso calc 1 . .
    H H1C 0.246338 0.097725 0.185971 0.061 Uiso calc 1 . .
    I I2 0.7214(3) 0.2999(2) 0.58692(14) 0.0318(5) Uani d 1 . .
    N N2 0.705(3) 0.406(4) 0.2867(17) 0.037(5) Uani d 1 . .
    H H2A 0.741417 0.369243 0.356493 0.044 Uiso calc 1 . .
    H H2B 0.796631 0.510952 0.264606 0.044 Uiso calc 1 . .
    I I3 1.000000 0.500000 1.000000 0.0258(5) Uani d 1 . .
    I I4 0.7825(3) 0.8407(2) 1.10514(14) 0.0313(4) Uani d 1 . .
loop_
    _atom_site_aniso_label
    _atom_site_aniso_U_11
    _atom_site_aniso_U_22
    _atom_site_aniso_U_33
    _atom_site_aniso_U_12
    _atom_site_aniso_U_13
    _atom_site_aniso_U_23
    I1 0.0268(11) 0.0239(9) 0.0270(11) 0.0069(8) 0.0049(8) 0.0001(9)
    C1 0.020(6) 0.023(6) 0.026(7) 0.009(5) 0.006(5) -0.002(5)
    N1 0.047(14) 0.029(11) 0.070(18) 0.005(10) 0.004(12) -0.003(12)
    I2 0.0324(8) 0.0297(8) 0.0338(10) 0.0113(6) 0.0084(7) -0.0012(7)
    N2 0.036(12) 0.055(13) 0.025(11) 0.009(10) 0.015(9) 0.011(10)
    I3 0.0297(11) 0.0210(9) 0.0276(11) 0.0071(8) 0.0067(8) 0.0033(8)
    I4 0.0377(9) 0.0262(7) 0.0328(9) 0.0128(6) 0.0107(7) 0.0018(7)
_geom_special_details
;
 All esds (except the esd in the dihedral angle between two l.s. planes)
 are estimated using the full covariance matrix.  The cell esds are taken
 into account individually in the estimation of esds in distances, angles
 and torsion angles; correlations between esds in cell parameters are only
 used when they are defined by crystal symmetry.  An approximate (isotropic)
 treatment of cell esds is used for estimating esds involving l.s. planes.
;
loop_
    _geom_bond_atom_site_label_1
    _geom_bond_atom_site_label_2
    _geom_bond_site_symmetry_2
    _geom_bond_distance
    _geom_bond_publ_flag
    I1 I2 . 2.9165(14) ?
    I1 I2 2_756 2.9165(14) ?
    C1 N1 . 1.25(3) ?
    C1 N2 . 1.30(3) ?
    C1 H1A . 0.9500 ?
    N1 H1B . 0.8800 ?
    N1 H1C . 0.8800 ?
    N2 H2A . 0.8800 ?
    N2 H2B . 0.8800 ?
    I3 I4 . 2.9209(14) ?
    I3 I4 2_767 2.9209(14) ?
loop_
    _geom_angle_atom_site_label_1
    _geom_angle_atom_site_label_2
    _geom_angle_atom_site_label_3
    _geom_angle_site_symmetry_1
    _geom_angle_site_symmetry_3
    _geom_angle
    _geom_angle_publ_flag
    I2 I1 I2 . 2_756 180.0 ?
    N1 C1 N2 . . 125(3) ?
    N1 C1 H1A . . 117.3 ?
    N2 C1 H1A . . 117.3 ?
    C1 N1 H1B . . 120.0 ?
    C1 N1 H1C . . 120.0 ?
    H1B N1 H1C . . 120.0 ?
    C1 N2 H2A . . 120.0 ?
    C1 N2 H2B . . 120.0 ?
    H2A N2 H2B . . 120.0 ?
    I4 I3 I4 . 2_767 180.0 ?
_shelx_space_group_comment
;
The symmetry employed for this shelxl refinement is uniquely defined
by the following loop, which should always be used as a source of
symmetry information in preference to the above space-group names.
They are only intended as comments.
;
_shelx_estimated_absorpt_T_min     0.164
_shelx_estimated_absorpt_T_max     0.473
_shelx_hkl_file
;
   0   0   2 1481.59 16.5454  -2
   1   0   0 1481.59 16.5454   1
   0   0   4 652.843 23.9119  -2
   2   0   0 652.843 23.9119   1
   3   0   0 156.053 15.3059   2
   0  -4   3 1956.91 54.8796  -3
   4   0   0 1956.91 54.8796   1
   4   0   0 569.800 21.5827   2
   5   0   0 164.745 21.4448   1
   5   0   0 55.0775 10.7612   2
   6   0   0 20.9128 13.7321   2
   6   0   0 0.19976 14.1890   1
   7   0   0 23.1527 16.6781   2
   0  -7   5 123.589 42.2377  -3
   7   0   0 123.589 42.2377   1
   8   0   0 5.06548 18.9205   2
   8   0   0 58.6452 26.4838   1
  -8   1   0 11.7047 19.3278   2
   1  -8   5 89.5200 45.6764  -3
  -8   1   0 89.5200 45.6764   1
  -7   1   0 9.22358 11.6283   2
  -7   1   0 17.9235 16.9809   1
  -6   1   0 99.1736 22.2089   2
  -6   1   0 292.868 29.7742   1
  -5   1   0 24.3182 7.71316   2
   1  -5   3 57.6767 21.9996  -3
  -5   1   0 57.6767 21.9996   1
   1  -4   2 443.905 28.1515  -3
  -4   1   0 443.905 28.1515   1
  -4   1   0 175.973 10.6240   2
  -3   1   0 13.1473 7.84377   1
  -3   1   0 12.6732 4.31618   2
  -2   1   0 63.7997 4.33113   2
  -2   1   0 150.049 8.13378   1
  -1   1   0 3.78312 1.58676   2
  -1   1   0 8.34841 3.15385  -3
  -1   1   0 8.34841 3.15385   1
   0   1   0 11.1824 1.62856   2
   0   1   0 35.4168 3.10623   1
  -1   0   1 24.3140 9.01837  -3
   0   1   0 24.3140 9.01837   1
   1   1   0 78.8878 5.09905   1
   1   1   0 35.6906 5.61250   2
  -1  -2   2 734.009 17.7340  -3
   2   1   0 734.009 17.7340   1
   2   1   0 115.979 12.4750   2
   2   1   0 321.524 11.5717   1
  -1  -3   3 205.545 22.0254  -3
   3   1   0 205.545 22.0254   1
   3   1   0 70.9679 13.3273   2
   4   1   0 393.014 28.0556   1
   4   1   0 127.577 18.5470   2
   5   1   0 51.4189 18.2510   2
  -1  -6   5 321.806 45.3252  -3
   0  -1  12 321.806 45.3252  -2
   6   1   0 321.806 45.3252   1
   6   1   0 94.9739 21.3173   2
  -7   2   0 6.20630 15.6658   1
   2  -6   3 191.518 19.6755  -3
  -6   2   0 191.518 19.6755   1
  -6   2   0 137.580 26.5018   2
  -5   2   0 305.272 29.3850   2
   2  -5   2 898.955 26.6420  -3
  -5   2   0 898.955 26.6420   1
  -4   2   0 4.97375 7.95999   1
  -4   2   0 3.71372 5.18935   2
  -3   2   0 29.1927 7.02606   2
   2  -3   1 72.3233 16.8278  -3
  -3   2   0 72.3233 16.8278   1
  -3   2   0 57.5346 14.9131   1
  -2   2   0 1140.28 23.4505   2
  -2   2   0 3387.07 39.1842  -3
  -2   2   0 3387.07 39.1842   1
  -1   2   0 2497.78 31.9820   2
  -1   2   0 7494.01 54.8555   1
   0   2   0 23.4776 3.48906   2
   0   2   0 64.5505 6.81589   1
   1   2   0 61.7694 13.4593   2
  -2  -1   2 214.124 14.4873  -3
   1   2   0 214.124 14.4873   1
  -2  -2   3 2082.05 35.8647  -3
   2   2   0 2082.05 35.8647   1
   2   2   0 513.568 28.2265   2
   2   2   0 1945.21 54.0424   1
   3   2   0 1253.18 21.1207   1
   3   2   0 432.703 30.2048   2
   4   2   0 17.7681 11.7498   1
   4   2   0 13.4746 13.7109   2
   5   2   0 37.8396 16.9531   2
  -2  -5   5 -2.1700 33.1552  -3
   5   2   0 -2.1700 33.1552   1
   6   2   0 17.5064 17.8359   2
  -2  -6   6 202.937 43.7924  -3
   6   2   0 202.937 43.7924   1
   7   2   0 30.5885 21.3179   1
   7   2   0 7.29340 21.7699   2
  -8   3   0 -19.665 20.5290   2
   3  -7   3 168.912 38.0429  -3
  -1   3  12 168.912 38.0429  -2
  -7   3   0 168.912 38.0429   1
  -7   3   0 35.9545 22.2692   2
   3  -4   1 80.1754 17.4171  -3
  -1   3   6 80.1754 17.4171  -2
  -4   3   0 80.1754 17.4171   1
  -3   3   0 71.1955 12.6937  -3
  -1   3   4 71.1955 12.6937  -2
  -3   3   0 71.1955 12.6937   1
  -1   3   0 50.6334 13.5279  -2
  -1   3   0 50.6334 13.5279   1
  -3   0   2 962.701 28.0604  -3
   0   3   0 962.701 28.0604   1
   0   3   0 2.36804 4.67620   2
  -3  -1   3 541.619 33.4304  -3
   1   3   0 541.619 33.4304   1
   1   3   0 163.596 27.0038   2
   1   3   0 443.406 28.6704   1
   2   3   0 28.9102 15.7083   2
   2   3   0 46.3415 9.15153   1
   3   3   0 376.791 18.5566   1
   3   3   0 98.0441 20.0355   2
   4   3   0 -8.1341 13.0674   2
   4   3   0 3.81160 9.95937   1
   5   3   0 71.8440 22.7598   2
  -3  -5   6 295.281 46.4418  -3
   5   3   0 295.281 46.4418   1
   6   3   0 3.82526 19.3566   1
   6   3   0 1.93774 16.5486   2
   7   3   0 42.3812 26.5098   1
   7   3   0 9.50541 22.8699   2
  -8   4   0 -24.042 16.6968   2
   4  -8   3 97.2262 36.3741  -3
  -8   4   0 97.2262 36.3741   1
   4  -7   2 259.388 30.2016  -3
  -7   4   0 259.388 30.2016   1
  -7   4   0 116.595 17.3257   2
  -6   4   0 52.5763 11.6621   2
   4  -6   1 132.698 39.2863  -3
  -6   4   0 132.698 39.2863   1
  -6   4   0 136.266 24.4516   1
  -5   4   0 31.5307 9.98429   2
   4  -5   1 102.354 21.4082  -3
  -5   4   0 102.354 21.4082   1
  -4   4   0 195.040 16.4701  -3
  -4   4   0 195.040 16.4701   1
  -4   4   0 53.2528 11.0788   2
  -4   3   1 2846.18 50.5794  -3
  -3   4   0 2846.18 50.5794   1
  -3   4   0 841.695 26.3483   2
  -2   4   0 255.074 15.0909   2
  -2   4   0 697.643 23.9038   1
  -4   1   2 230.056 16.9512  -3
  -1   4   0 230.056 16.9512   1
  -1   4   0 104.005 12.7711   2
   0   4   0 0.46674 15.2276   2
   0   4   0 167.485 28.7355   1
  -4   0   3 246.698 20.8279  -3
   0   4   0 246.698 20.8279   1
   1   4   0 1929.11 39.0735   1
  -4  -3   5 115.844 33.2417  -3
   1  -4   8 115.844 33.2417  -2
   3   4   0 115.844 33.2417   1
   1  -4  10 73.1253 23.7587  -2
   4   4   0 73.1253 23.7587   1
  -4  -4   6 134.817 40.9881  -3
   1  -4  10 134.817 40.9881  -2
   4   4   0 134.817 40.9881   1
  -4  -6   7 152.354 73.4461  -3
   1  -4  14 152.354 73.4461  -2
   6   4   0 152.354 73.4461   1
   6   4   0 7.47233 21.6275   2
  -7   5   0 20.1247 20.9725   2
   5  -6   1 58.7237 25.8130  -3
  -6   5   0 58.7237 25.8130   1
  -6   5   0 4.32759 19.6793   2
  -5   5   0 21.4636 9.69497   2
  -5   5   0 36.7981 22.9270  -3
  -5   5   0 36.7981 22.9270   1
  -4   5   0 -3.4690 8.05264   2
  -3   5   0 11.8257 8.36749   1
  -3   5   0 4.27198 9.67179   2
  -2   5   0 20.9859 8.63064   2
  -5   2   2 333.701 21.8888  -3
  -2   5   0 333.701 21.8888   1
  -5   1   3 367.046 21.9457  -3
  -1   5   0 367.046 21.9457   1
  -1   5   0 95.6560 12.6245   2
   0   5   0 22.1353 7.05177   2
   0   5   0 133.242 16.6398   1
  -5  -1   4 329.938 29.6763  -3
   1   5   0 329.938 29.6763   1
   1   5   0 276.165 32.8854   1
   1   5   0 66.6939 10.7158   2
  -5  -2   5 44.6260 38.1151  -3
   2   5   0 44.6260 38.1151   1
   2   5   0 13.7399 21.3419   2
   2   5   0 63.2526 22.0496   1
   3   5   0 88.1772 23.4308   1
  -5  -3   6 192.545 44.2670  -3
   3   5   0 192.545 44.2670   1
   3   5   0 50.0656 28.5527   2
   4   5   0 85.4599 16.7784   1
   5   5   0 14.6245 24.3230   2
   6  -7   1 -13.440 36.9215  -3
  -2   6  10 -13.440 36.9215  -2
  -7   6   0 -13.440 36.9215   1
  -6   6   0 128.755 49.9392  -3
  -2   6   8 128.755 49.9392  -2
  -6   6   0 128.755 49.9392   1
  -6   5   1 505.333 36.6297  -3
  -2   6   6 505.333 36.6297  -2
  -5   6   0 505.333 36.6297   1
  -4   6   0 597.196 50.6488   1
  -6   3   2 35.9239 33.5162  -3
  -3   6   0 35.9239 33.5162   1
  -3   6   0 -1.5648 19.7233   2
  -2   6   0 18.9820 9.62547   2
  -6   2   3 35.9995 19.8984  -3
  -2   6   0 35.9995 19.8984   1
  -1   6   0 420.056 23.7642   1
  -1   6   0 123.788 13.4738   2
  -6   0   4 941.241 43.7881  -3
   0   6   0 941.241 43.7881   1
   0   6   0 686.430 52.4269   1
   0   6   0 211.377 15.6659   2
   1   6   0 4.24017 7.60514   2
   1   6   0 38.9246 19.4735   1
  -6  -1   5 46.6344 24.8408  -3
   1   6   0 46.6344 24.8408   1
   2   6   0 -1.4288 23.4992   2
   2   6   0 17.3647 11.8276   1
   3   6   0 6.50200 29.7253   2
   3   6   0 57.8631 19.2658   1
   4   6   0 64.2234 25.4916   1
   4   6   0 60.3361 31.9829   2
  -6   7   0 -0.5079 27.1312   2
  -7   2  11 -28.309 36.8010  -3
  -6   7   0 -28.309 36.8010   2
  -7   6   1 -9.0194 49.5726  -3
  -6   7   0 -9.0194 49.5726   1
  -5   7   0 -6.6163 11.7724   2
  -5   7   0 -29.171 27.1508   1
  -7   4   2 99.2621 34.8756  -3
  -2   7   4 99.2621 34.8756  -2
  -4   7   0 99.2621 34.8756   1
  -7   2   5 -52.399 43.9877  -3
  -3   7   0 -52.399 43.9877   2
  -7   3   3 166.319 45.1059  -3
  -3   7   0 166.319 45.1059   1
  -7   3   3 111.135 35.6110  -3
  -2   7   2 111.135 35.6110  -2
  -3   7   0 111.135 35.6110   1
  -2   7   0 69.5998 20.9761  -2
  -2   7   0 69.5998 20.9761   1
  -7   1   4 -29.814 26.4048  -3
   2  -7   2 -29.814 26.4048  -2
  -1   7   0 -29.814 26.4048   1
  -7   0   5 234.757 31.8631  -3
   2  -7   4 234.757 31.8631  -2
   0   7   0 234.757 31.8631   1
   2  -7   6 0.78169 20.8076  -2
   1   7   0 0.78169 20.8076   1
   2  -7   8 43.2461 41.2314  -2
   2   7   0 43.2461 41.2314   1
  -7  -3   7 -56.576 52.5785  -3
   2  -7  10 -56.576 52.5785  -2
   3   7   0 -56.576 52.5785   1
   3   7   0 17.4043 30.5006   2
   2  -7  10 25.8774 45.8658  -2
   3   7   0 25.8774 45.8658   1
  -4   8   0 11.4083 13.9530   2
  -8   4   3 45.6265 29.1709  -3
  -4   8   0 45.6265 29.1709   1
  -3   8   0 4.82996 12.6358   2
  -3   8   0 29.5805 14.7971   1
  -2   8   0 67.5731 17.8488   2
  -2   8   0 273.340 44.2703   1
  -1   8   0 24.9235 13.0356   2
  -1   8   0 99.9559 30.9858   1
   0   8   0 -4.5480 13.6018   1
   0   8   0 -0.6575 11.0143   2
   1   8   0 21.1721 30.3309   2
   1   8   0 33.6591 18.3332   1
  -2  -8   1 -8.7909 16.4141   1
  -2  -8   1 -0.1235 27.8967   2
  -1  -8   1 83.2394 19.3047   1
  -1  -8   1 12.4265 29.0294   2
   0  -8   1 7.00086 15.9197   1
   0  -8   1 3.52962 11.9587   2
   1  -8   1 35.0682 13.2780   2
   1  -8   1 123.987 38.2239   1
   2  -8   1 24.3837 28.3951   2
   2  -8   1 12.9835 29.4040   1
  -2   8   1 44.4312 59.1196  -2
   3  -8   1 44.4312 59.1196   1
  -8   4   2 59.5334 31.2725  -3
  -2   8   3 59.5334 31.2725  -2
   4  -8   1 59.5334 31.2725   1
  -7  -3   6 55.1683 39.0653  -3
  -3  -7   1 55.1683 39.0653   1
  -3  -7   1 42.7259 30.8503   2
  -3  -7   1 -11.375 25.5090   1
  -2  -7   1 11.6372 12.3245   1
  -2  -7   1 -36.302 24.8868   2
  -1  -7   1 245.288 22.8392   1
  -1  -7   1 80.3736 32.2453   2
   0  -7   1 60.8028 12.4957   2
   0  -7   1 275.864 43.8566   1
  -7   0   4 301.176 32.4057  -3
   0  -7   1 301.176 32.4057   1
   1  -7   1 -4.5562 8.44777   2
  -7   1   3 1.63330 26.3435  -3
   1  -7   1 1.63330 26.3435   1
   1  -7   1 -18.727 20.4200   1
   2  -7   1 -3.2931 9.69759   2
   2  -7   1 -1.2257 10.1294   1
  -7   3   2 574.261 33.2103  -3
   3  -7   1 574.261 33.2103   1
   3  -7   1 177.300 19.4838   2
  -7   4   1 331.995 31.4330  -3
   4  -7   1 331.995 31.4330   1
   4  -7   1 132.315 20.6593   2
   5  -7   1 -13.258 28.2434   1
   5  -7   1 -4.6986 22.1141   2
   6  -7   1 14.4355 28.0521   2
  -7   6   0 95.9196 65.9910  -3
  -2   7   8 95.9196 65.9910  -2
   6  -7   1 95.9196 65.9910   1
  -6  -5   7 50.1454 68.3539  -3
   1  -6  13 50.1454 68.3539  -2
  -5  -6   1 50.1454 68.3539   1
   1  -6  11 37.2026 40.9679  -2
  -4  -6   1 37.2026 40.9679   1
   1  -6   9 80.4810 40.5659  -2
  -3  -6   1 80.4810 40.5659   1
  -3  -6   1 -4.7391 22.6358   2
   6  -1   4 103.425 54.1947  -3
  -2  -6   1 103.425 54.1947   2
  -2  -6   1 245.824 37.0066   1
   1  -6   7 245.167 35.2068  -2
  -2  -6   1 245.167 35.2068   1
  -1  -6   1 26.6091 9.02146   2
  -1  -6   1 49.2255 22.3324   1
   6  -1   2 80.9214 48.3595  -3
  -1  -6   1 80.9214 48.3595   2
  -6  -1   4 112.595 30.9357  -3
   1  -6   5 112.595 30.9357  -2
  -1  -6   1 112.595 30.9357   1
   0  -6   1 178.721 36.2242   1
  -6   1   0 149.979 47.2076  -3
   0  -6   1 149.979 47.2076   2
  -6   0   3 271.642 28.8700  -3
   0  -6   1 271.642 28.8700   1
   1  -6   1 16.5229 20.4503   1
   1  -6   1 9.12343 9.27641   2
   2  -6   1 34.8608 11.1746   2
  -6   2   2 58.5311 40.0781  -3
   2  -6   1 58.5311 40.0781   1
  -6   3   1 14.2080 18.4862  -3
   3  -6   1 14.2080 18.4862   1
   3  -6   1 3.98247 8.85887   2
   4  -6   1 -12.826 18.7839   1
   4  -6   1 -0.7143 9.15880   2
  -6   4   0 82.4659 34.3797  -3
   4  -6   1 82.4659 34.3797   1
   5  -6   1 -3.8183 9.81277   2
  -6   5   0 -17.051 26.3317  -3
   5  -6   1 -17.051 26.3317   1
   6  -6   1 20.1262 32.1132  -3
   6  -6   1 20.1262 32.1132   1
   6  -6   1 13.5921 11.3917   2
   6  -7   2 -6.0152 34.3663  -3
   7  -6   1 -6.0152 34.3663   1
   7  -6   1 9.64975 12.9426   2
  -6  -5   1 23.9945 25.8913   2
  -6  -5   1 22.5834 27.8026   1
  -5  -5   1 19.9055 26.4891   2
  -5  -5   1 46.2479 26.2183   1
  -4  -5   1 17.9821 14.1261   1
  -4  -5   1 29.3770 23.1037   2
  -5  -3   5 167.181 42.1151  -3
  -3  -5   1 167.181 42.1151   1
  -3  -5   1 137.882 25.8396   1
  -3  -5   1 53.7892 28.1518   2
  -2  -5   1 151.951 33.0087   2
  -2  -5   1 601.378 40.5442   1
  -1  -5   1 34.2984 8.22075   2
  -5  -1   3 213.781 25.8775  -3
  -1  -5   1 213.781 25.8775   1
   1  -5   5 191.551 37.3438  -2
  -1  -5   1 191.551 37.3438   1
   1  -5   3 40.7724 15.8555  -2
   0  -5   1 40.7724 15.8555   1
  -5   1   2 448.982 23.5690  -3
   1  -5   1 448.982 23.5690  -2
   1  -5   1 448.982 23.5690   1
  -5   2   1 2877.45 48.8586  -3
  -1   5   1 2877.45 48.8586  -2
   2  -5   1 2877.45 48.8586   1
   5  -5   1 117.071 31.5233  -3
  -1   5   7 117.071 31.5233  -2
   5  -5   1 117.071 31.5233   1
   5  -6   2 480.201 46.1834  -3
  -1   5   9 480.201 46.1834  -2
   6  -5   1 480.201 46.1834   1
   6  -5   1 181.509 34.5410   2
   7  -5   1 77.2906 34.4046   1
   7  -5   1 32.1057 12.1591   2
  -6  -4   1 18.8751 19.0273   2
  -4  -6   6 44.6887 55.4947  -3
  -6  -4   1 44.6887 55.4947   1
  -5  -4   1 7.55108 15.5405   2
  -5  -4   1 1.36193 17.5935   1
  -4  -4   1 210.501 22.1516   1
  -4  -4   5 202.243 42.6969  -3
  -4  -4   1 202.243 42.6969   1
  -4  -4   1 77.9243 23.4389   2
  -3  -4   1 108.788 21.3459   1
  -3  -4   1 9.94764 21.9403   2
  -2  -4   1 164.302 31.8515   2
  -2  -4   1 473.614 23.4277   1
  -1  -4   1 46.8141 12.2867   1
  -1  -4   1 24.9867 6.06359   2
  -4   0   2 523.691 21.8930  -3
   0  -4   1 523.691 21.8930   1
   0  -4   1 97.9117 11.2799   2
  -4   1   1 21.0027 12.1907  -3
   1  -4   1 21.0027 12.1907   1
   1  -4   1 8.27532 6.75664   2
   2  -4   1 4.91212 7.21893   1
   2  -4   1 -0.0890 5.82547   2
  -4   3   0 33.4801 15.6158  -3
   3  -4   1 33.4801 15.6158   1
   3  -4   1 6.63222 6.49506   2
   4  -4   1 84.1467 14.8213  -3
   4  -4   1 84.1467 14.8213   1
   4  -4   1 39.4141 9.77917   2
   4  -5   2 24.3864 32.2540  -3
   5  -4   1 24.3864 32.2540   1
   5  -4   1 16.9702 8.30001   2
   6  -4   1 37.9835 20.2321   2
   6  -4   1 90.6922 25.6444   1
   4  -7   3 113.105 40.1140  -3
  -1   4  11 113.105 40.1140  -2
   7  -4   1 113.105 40.1140   1
   7  -4   1 29.5495 21.8887   2
   8  -4   1 13.1351 17.4111   2
   4  -8   4 102.912 44.6301  -3
  -1   4  13 102.912 44.6301  -2
   8  -4   1 102.912 44.6301   1
  -7  -3   1 49.4841 26.2401   1
  -7  -3   1 24.9527 23.8655   2
  -6  -3   1 32.0368 21.2968   2
  -6  -3   1 29.3036 19.7746   1
  -5  -3   1 15.8662 17.5492   2
  -3  -5   5 36.7179 37.7700  -3
  -5  -3   1 36.7179 37.7700   1
  -4  -3   1 345.469 19.2010   1
  -4  -3   1 111.583 26.7459   2
  -3  -3   1 173.302 28.4800   2
  -3  -3   1 778.462 24.4407   1
  -2  -3   1 -4.8480 6.87299   1
  -2  -3   1 2.36378 11.3040   2
  -1  -3   1 9.33607 14.0572   2
  -1  -3   1 -6.5311 10.6123   1
   0  -3   1 851.100 20.0603   2
  -3   0   1 2622.52 42.3674  -3
   0  -3   1 2622.52 42.3674   1
   1  -3   1 1220.47 26.9282   2
   1  -3   1 3433.86 45.3986   1
   2  -3   1 5.53962 4.30209   2
   2  -3   1 17.2961 13.0721   1
   3  -3   1 155.507 12.5365  -3
   3  -3   1 155.507 12.5365   1
   3  -3   1 61.1582 9.92774   2
   4  -3   1 406.088 18.0355   2
   3  -4   2 1463.58 35.6370  -3
   4  -3   1 1463.58 35.6370   1
   5  -3   1 776.549 27.7351   1
   5  -3   1 266.578 15.7717   2
   6  -3   1 13.5574 10.2109   2
   3  -6   3 -23.576 19.5161  -3
   6  -3   1 -23.576 19.5161   1
   7  -3   1 -10.782 18.5199   2
   3  -7   4 -26.517 26.9358  -3
   7  -3   1 -26.517 26.9358   1
   8  -3   1 2.64729 23.1291   2
   3  -8   5 112.209 49.2252  -3
   8  -3   1 112.209 49.2252   1
  -7  -2   1 78.5684 26.9897   2
  -7  -2   1 39.5485 22.2418   1
  -6  -2   1 53.0724 20.5472   1
  -6  -2   1 23.7283 18.9058   2
  -5  -2   1 95.6543 24.6424   2
  -2  -5   4 297.644 47.6108  -3
   0  -2  11 297.644 47.6108  -2
  -5  -2   1 297.644 47.6108   1
   0  -2   9 51.2076 26.0351  -2
  -4  -2   1 51.2076 26.0351   1
   0  -2   7 538.201 22.3499  -2
  -3  -2   1 538.201 22.3499   1
  -3  -2   1 471.769 22.8788   1
  -2  -2   2 784.419 33.7345  -3
   0  -2   5 784.419 33.7345  -2
  -2  -2   1 784.419 33.7345   1
  -2  -1   1 490.220 18.9288  -3
   0  -2   3 490.220 18.9288  -2
  -1  -2   1 490.220 18.9288   1
   0  -2   1 -23.863 18.2050  -2
   0  -2   1 -23.863 18.2050   1
   1  -2   1 5.85660 4.40111   1
   1  -2   1 7.39681 3.55839   2
   0   2   1 91.4930 9.57617  -2
   1  -2   1 91.4930 9.57617   1
   2  -2   1 5.93349 6.97982  -3
   2  -2   1 5.93349 6.97982   1
   2  -2   1 4.14341 3.57580   2
   3  -2   1 249.828 23.7731   1
   3  -2   1 115.514 20.0033   2
  -2   0   6 897.460 27.7553  -3
   3  -2   1 897.460 27.7553   2
   4  -2   1 41.0158 9.91332   1
   4  -2   1 9.83733 5.70863   2
   5  -2   1 94.0437 11.0505   2
   2  -5   3 366.980 20.5326  -3
   5  -2   1 366.980 20.5326   1
   6  -2   1 11.3573 9.94672   2
   2  -6   4 177.476 25.8888  -3
   6  -2   1 177.476 25.8888   1
   7  -2   1 33.8295 17.8436   2
   2  -7   5 116.053 41.9800  -3
   7  -2   1 116.053 41.9800   1
   8  -2   1 6.27841 13.1345   2
   8  -2   1 22.8173 23.2327   1
  -8  -1   1 8.38429 25.5544   1
  -8  -1   1 6.73296 22.5533   2
  -7  -1   1 41.2598 22.1413   1
  -7  -1   1 23.4609 19.2948   2
  -6  -1   1 30.1693 15.3128   2
  -1  -6   4 121.248 35.7500  -3
  -6  -1   1 121.248 35.7500   1
  -5  -1   1 584.394 42.9503   1
  -5  -1   1 184.614 21.7118   2
  -4  -1   1 134.392 20.2010   2
  -4  -1   1 331.930 24.1855   1
  -3  -1   1 56.5654 12.3601   2
  -1  -3   2 109.186 18.1649  -3
  -3  -1   1 109.186 18.1649   1
  -1  -2   1 589.221 14.5268  -3
  -2  -1   1 589.221 14.5268   1
  -2  -1   1 182.850 14.4449   2
  -1  -1   1 8031.35 33.9321   1
  -1  -1   1 2678.76 29.7173   2
   0  -1   1 374.406 7.27735   2
   0  -1   1 1271.91 22.2344   1
   1   0   0 1269.65 22.5113  -3
   0  -1   1 1269.65 22.5113   1
   1  -1   1 138.599 5.58755   2
   1  -1   1 461.510 8.16293  -3
   1  -1   1 461.510 8.16293   1
   2  -1   1 85.2457 6.07697   2
   2  -1   1 221.089 8.90906   1
   3  -1   1 2988.19 33.7714   1
  -1   0   6 1770.69 26.5690  -3
   3  -1   1 1770.69 26.5690   2
   1  -4   3 1555.32 47.7800  -3
   0   1   7 1555.32 47.7800  -2
   4  -1   1 1555.32 47.7800   1
  -1   0   8 869.390 41.2426  -3
   4  -1   1 869.390 41.2426   2
   1  -5   4 176.467 29.4298  -3
   0   1   9 176.467 29.4298  -2
   5  -1   1 176.467 29.4298   1
   1  -6   5 97.2878 38.1532  -3
   0   1  11 97.2878 38.1532  -2
   6  -1   1 97.2878 38.1532   1
   1  -8   6 63.7252 59.6939  -3
   0   1  15 63.7252 59.6939  -2
   8  -1   1 63.7252 59.6939   1
   8  -1   1 20.7536 20.4919   2
  -1   0  16 96.5900 54.6392  -2
  -8   0   1 96.5900 54.6392   1
  -6   0   1 70.8990 20.5253   1
  -5   0   1 278.119 25.2740   1
  -5   0   1 102.491 14.3070   2
  -4   0   1 56.5796 14.0134   2
   0  -4   2 645.571 31.8932  -3
  -4   0   1 645.571 31.8932   1
  -3   0   1 103.206 23.3323   2
  -2   0   1 38.4025 8.38076   2
  -2   0   1 73.2533 8.94298   1
  -1   0   1 12.1815 1.68695   2
  -1   0   1 34.8859 1.88952   1
   0   0   1 1.46578 0.98714   2
   0   0   1 0.62203 1.13013  -3
   0   0   1 0.62203 1.13013   1
   1   0   1 58.8465 2.77838   2
   1   0   1 172.859 3.59127   1
   2   0   1 239.897 6.77047   1
   2   0   1 98.1204 10.5003   2
   3   0   1 159.918 15.0900   2
   0  -4   4 716.307 36.9443  -3
   4   0   1 716.307 36.9443   1
   4   0   1 90.2809 11.7680   2
   5   0   1 143.498 15.0988   2
   5   0   1 252.982 26.1095   1
   6   0   1 55.6956 16.7955   2
   6   0   1 59.7900 20.8716   1
  -8   1   1 0.19916 18.9569   2
   1  -8   4 101.909 54.9662  -3
  -1   1  15 101.909 54.9662  -2
  -8   1   1 101.909 54.9662   1
   1  -5   2 54.2218 21.1320  -3
  -1   1   9 54.2218 21.1320  -2
  -5   1   1 54.2218 21.1320   1
  -1   1   7 176.384 11.3277  -2
  -4   1   1 176.384 11.3277   1
   1  -4   1 222.405 13.0757  -3
  -1   1   7 222.405 13.0757  -2
  -4   1   1 222.405 13.0757   1
  -3   1   1 2437.88 54.5604   1
  -1   1   5 3707.86 54.4576  -2
  -3   1   1 3707.86 54.4576   1
  -2   1   1 7611.20 54.8490   1
  -2   1   1 2497.74 24.0751   2
  -1   2   0 9999.99 86.1370  -3
  -2   1   1 9999.99 86.1370   1
  -1   1   1 317.493 6.97257  -3
  -1   1   1 317.493 6.97257   1
  -1   1   1 75.5774 3.47031   2
   0   1   1 251.105 7.36784   1
   0   1   1 68.0900 3.91439   2
   1   1   1 3500.77 27.6530   1
   1   1   1 1010.91 19.7023   2
   2   1   1 1102.31 33.4351   2
  -1  -2   3 3781.20 63.3001  -3
   2   1   1 3781.20 63.3001   1
   2   1   1 3916.30 39.2880   1
  -1  -3   4 66.1986 18.9689  -3
   3   1   1 66.1986 18.9689   1
   3   1   1 12.2002 8.71064   2
   4   1   1 18.7722 13.7371   1
   4   1   1 -5.6310 7.31329   2
   5   1   1 95.6255 18.0651   2
   5   1   1 284.392 27.9973   1
   6   1   1 39.8997 18.8555   2
  -1  -6   6 325.835 45.5001  -3
   6   1   1 325.835 45.5001   1
   7   1   1 11.8006 18.2431   2
   7   1   1 15.4774 26.3052   1
  -8   2   1 45.2379 14.2101   2
  -8   2   1 91.0805 26.6626   1
  -7   2   1 -18.597 13.3519   2
  -7   2   1 -10.935 14.4862   1
   2  -6   2 186.694 29.0502  -3
  -6   2   1 186.694 29.0502   1
  -6   2   1 107.802 15.5486   2
   2  -5   1 402.307 18.2100  -3
  -5   2   1 402.307 18.2100   1
  -5   2   1 14.9265 7.16785   2
  -4   2   1 182.847 13.5921   1
  -4   2   1 70.0039 10.0623   2
  -3   2   1 -3.3328 4.02555   2
  -2   3   0 -2.3615 15.2161  -3
  -3   2   1 -2.3615 15.2161   1
  -2   2   1 11.5458 4.63462   2
  -2   2   1 30.1610 6.29185  -3
  -2   2   1 30.1610 6.29185   1
  -1   2   1 -4.3845 3.70698   2
  -1   2   1 6.17290 4.37021   1
   0   2   1 348.817 12.5277   1
   0   2   1 114.145 7.13301   2
  -2  -1   3 143.094 19.4680  -3
   1  -2   3 143.094 19.4680  -2
   1   2   1 143.094 19.4680   1
  -2  -2   4 960.600 25.2279  -3
   1  -2   5 960.600 25.2279  -2
   2   2   1 960.600 25.2279   1
   1  -2   7 59.9135 13.7037  -2
   3   2   1 59.9135 13.7037   1
   1  -2   9 581.553 18.9065  -2
   4   2   1 581.553 18.9065   1
  -2  -5   6 18.6039 43.4464  -3
   1  -2  11 18.6039 43.4464  -2
   5   2   1 18.6039 43.4464   1
   5   2   1 18.1899 15.0143   2
  -2  -6   7 184.373 58.5642  -3
   1  -2  13 184.373 58.5642  -2
   6   2   1 184.373 58.5642   1
   6   2   1 54.0566 20.7393   2
   7   2   1 -24.476 22.0954   1
   7   2   1 -13.317 19.8431   2
  -8   3   1 68.7120 26.2407   2
  -8   3   1 47.0505 22.9921   1
  -7   3   1 32.7930 21.3858   2
   3  -7   2 90.0693 29.6618  -3
  -7   3   1 90.0693 29.6618   1
  -6   3   1 7.38409 9.37939   2
   3  -6   1 9.39913 17.8754  -3
  -6   3   1 9.39913 17.8754   1
  -5   3   1 26.6122 9.53462   2
  -5   3   1 27.5688 10.3876   1
  -4   3   1 770.589 25.0748   2
  -3   4   0 2907.84 49.2045  -3
  -4   3   1 2907.84 49.2045   1
  -3   3   1 1625.85 33.8307  -3
  -3   3   1 1625.85 33.8307   1
  -3   3   1 521.975 20.1363   2
  -2   3   1 668.478 21.1717   1
  -2   3   1 229.561 13.3458   2
  -1   3   1 104.983 19.7320   1
  -1   3   1 35.6558 8.02786   2
   0   3   1 1218.40 24.0183   2
  -3   0   3 4485.85 60.3106  -3
   0   3   1 4485.85 60.3106   1
   1   3   1 301.402 29.9316   2
  -3  -1   4 1113.83 46.0949  -3
   1   3   1 1113.83 46.0949   1
   2   3   1 30.8094 15.6018   1
   2   3   1 7.40432 12.6224   2
   3   3   1 117.005 13.4904   1
   3   3   1 51.2096 17.0397   2
  -3  -4   6 436.021 42.2790  -3
   4   3   1 436.021 42.2790   1
   4   3   1 379.699 23.3043   1
   4   3   1 67.8586 18.1740   2
   3  -1  10 27.9772 35.1796  -3
   5   3   1 27.9772 35.1796   2
  -3  -5   7 174.908 42.8422  -3
   5   3   1 174.908 42.8422   1
   3  -1  14 -3.1148 48.1067  -3
   7   3   1 -3.1148 48.1067   2
   7   3   1 80.5299 29.7342   1
   4  -8   2 -1.6237 38.2554  -3
  -2   4  13 -1.6237 38.2554  -2
  -8   4   1 -1.6237 38.2554   1
   4  -7   1 111.609 40.1647  -3
  -2   4  11 111.609 40.1647  -2
  -7   4   1 111.609 40.1647   1
  -4   6   0 307.466 44.5279  -3
  -2   4   9 307.466 44.5279  -2
  -6   4   1 307.466 44.5279   1
  -6   4   1 111.213 23.5475   1
  -4   2   9 -10.122 16.1701  -3
  -5   4   1 -10.122 16.1701   2
  -4   5   0 97.2397 32.0647  -3
  -5   4   1 97.2397 32.0647   1
  -4   4   1 8.96247 15.0491   2
  -4   4   1 29.8493 12.2331  -3
  -4   4   1 29.8493 12.2331   1
  -4   2   7 30.0399 17.4858  -3
  -4   4   1 30.0399 17.4858   2
  -3   4   1 4.30337 12.6571   2
  -4   3   2 11.0960 15.9951  -3
  -3   4   1 11.0960 15.9951   1
  -4   2   5 27.2389 16.6429  -3
  -3   4   1 27.2389 16.6429   2
  -2   4   1 10.4699 7.54011   1
  -2   4   1 10.4797 7.18096   2
  -1   4   1 45.0880 7.92923   2
  -4   1   3 98.0251 13.5910  -3
  -1   4   1 98.0251 13.5910   1
   0   4   1 58.0751 9.04512   2
  -4   0   4 184.793 17.4159  -3
   0   4   1 184.793 17.4159   1
   1   4   1 241.526 14.0416   1
   1   4   1 92.1282 8.98571   2
   2   4   1 173.793 21.0653   1
  -4  -2   5 248.494 41.7667  -3
   2   4   1 248.494 41.7667   1
   2   4   1 40.5160 25.0397   2
  -4  -3   6 309.912 41.6120  -3
   3   4   1 309.912 41.6120   1
   3   4   1 76.5470 24.6218   2
   3   4   1 205.653 20.4028   1
   4   4   1 60.3551 21.6883   2
   4   4   1 147.760 22.4858   1
  -4  -4   7 128.589 43.5666  -3
   4   4   1 128.589 43.5666   1
   5   4   1 4.24393 16.1621   2
   5   4   1 76.4859 15.4855   1
   6   4   1 3.44421 19.8205   2
   6   4   1 45.0630 26.0941   1
  -7   5   1 -12.173 16.2255   1
  -7   5   1 -3.2034 12.5202   2
  -5   6   0 348.300 43.2849  -3
  -6   5   1 348.300 43.2849   1
  -6   5   1 71.0380 26.8884   2
  -5   5   1 1003.10 55.1135  -3
  -5   5   1 1003.10 55.1135   1
  -5   5   1 1183.35 54.8406  -3
  -2   5   7 1183.35 54.8406  -2
  -5   5   1 1183.35 54.8406   1
  -5   2   3 889.994 29.9763  -3
  -2   5   1 889.994 29.9763  -2
  -2   5   1 889.994 29.9763   1
  -5   1   4 2864.13 51.3546  -3
   2  -5   1 2864.13 51.3546  -2
  -1   5   1 2864.13 51.3546   1
   2  -5   3 250.582 19.0462  -2
   0   5   1 250.582 19.0462   1
   2  -5   5 -12.394 26.3645  -2
   1   5   1 -12.394 26.3645   1
  -5  -2   6 273.969 43.5490  -3
   2   5   1 273.969 43.5490   1
   2  -5   7 228.459 35.4086  -2
   2   5   1 228.459 35.4086   1
   2   5   1 63.4419 24.7762   2
   3   5   1 34.9142 25.6310   2
   3   5   1 194.719 25.0121   1
   4   5   1 53.8457 16.1176   1
   4   5   1 28.7162 22.8699   2
   5   5   1 -15.794 21.5411   2
  -5  -5   8 279.173 64.5287  -3
   5   5   1 279.173 64.5287   1
  -6   7   0 14.5425 34.6828  -3
  -7   6   1 14.5425 34.6828   1
  -7   6   1 -17.741 14.2779   2
  -6   6   1 -47.996 29.9708  -3
  -6   6   1 -47.996 29.9708   1
  -6   6   1 4.86760 11.6308   2
  -5   6   1 0.23409 10.1129   2
  -6   5   2 -24.751 26.1844  -3
  -5   6   1 -24.751 26.1844   1
  -4   6   1 9.42400 9.15454   2
  -4   6   1 0.32860 11.4740   1
  -6   4   2 166.721 45.4537  -3
  -4   6   1 166.721 45.4537   1
  -6   3   3 19.7861 19.4225  -3
  -3   6   1 19.7861 19.4225   1
  -3   6   1 14.9649 9.36612   2
  -2   6   1 -5.6325 8.23907   2
  -6   2   4 23.1289 19.2840  -3
  -2   6   1 23.1289 19.2840   1
  -1   6   1 70.6285 14.7567   2
  -1   6   1 173.002 18.6664   1
   0   6   1 -5.9350 8.12080   2
  -6   0   5 15.0268 25.0839  -3
   0   6   1 15.0268 25.0839   1
   0   6   1 -5.2176 17.6078   1
   1   6   1 230.818 30.8458   1
   1   6   1 63.0197 12.0654   2
  -6  -1   6 299.093 32.5655  -3
   1   6   1 299.093 32.5655   1
   2   6   1 12.0697 11.9375   1
   2   6   1 39.7425 26.8110   2
   3   6   1 116.898 20.6623   1
   3   6   1 31.3627 24.7336   2
   4   6   1 -3.1014 26.6302   2
  -6  -4   8 -2.4486 68.3215  -3
   2  -6  11 -2.4486 68.3215  -2
   4   6   1 -2.4486 68.3215   1
   4   6   1 13.4757 28.2063   1
  -6   7   1 40.4534 14.7751   2
  -7   6   2 140.946 52.9917  -3
  -6   7   1 140.946 52.9917   1
  -5   7   1 7.48769 11.4935   2
  -5   7   1 -3.7725 41.2631   1
  -7   4   3 19.5534 22.2750  -3
  -4   7   1 19.5534 22.2750   1
  -4   7   1 -13.806 11.7614   2
  -3   7   1 133.210 17.9484   2
  -7   3   4 600.744 61.2513  -3
  -3   7   1 600.744 61.2513   1
  -2   7   1 344.573 23.5065   1
  -2   7   1 132.092 16.2192   2
  -1   7   1 -17.882 9.09825   2
  -7   1   5 22.2797 27.5966  -3
  -1   7   1 22.2797 27.5966   1
  -1   7   1 -10.981 20.5165   1
   0   7   1 9.43127 10.1848   2
  -7   0   6 38.4972 28.1108  -3
   0   7   1 38.4972 28.1108   1
   0   7   1 23.1848 23.5198   1
   1   7   1 28.6358 23.6424   2
   1   7   1 149.862 19.2715   1
   2   7   1 29.3932 31.3758   2
   2   7   1 65.5444 16.4842   1
   3   7   1 53.1531 32.4517   2
  -7  -3   8 64.4369 44.0821  -3
   3   7   1 64.4369 44.0821   1
   3   7   1 6.28973 26.1312   1
  -8   4   4 38.2828 29.5365  -3
  -3   8   3 38.2828 29.5365  -2
  -4   8   1 38.2828 29.5365   1
  -3   8   1 -14.460 25.2689  -2
  -3   8   1 -14.460 25.2689   1
   3  -8   1 67.0621 52.2989  -2
  -2   8   1 67.0621 52.2989   1
   3  -8   3 124.912 56.8251  -2
  -1   8   1 124.912 56.8251   1
  -1   8   1 23.1456 26.7587   2
  -8   1   6 91.2925 32.8017  -3
  -1   8   1 91.2925 32.8017   1
   0   8   1 48.8685 16.6658   1
   0   8   1 26.5968 32.3112   2
   1   8   1 9.72959 29.7272   2
   1   8   1 14.6597 17.7265   1
  -2  -8   2 58.0767 18.0208   1
  -2  -8   2 -5.8354 29.6376   2
  -1  -8   2 93.9994 18.7571   1
  -1  -8   2 -8.5462 29.7836   2
   0  -8   2 18.6129 13.9402   1
   0  -8   2 -2.7436 11.3207   2
   1  -8   2 24.5520 10.1739   2
   1  -8   2 -25.649 23.8220   1
   2  -8   2 105.569 19.4335   2
   2  -8   2 189.778 38.1326   1
  -8   2   2 225.664 35.3660  -3
   2  -8   2 225.664 35.3660   1
   3  -8   2 80.2567 17.7168   2
   3  -8   2 239.450 22.1376   1
  -8   4   1 -21.748 47.5841  -3
   4  -8   2 -21.748 47.5841   1
   4  -8   2 5.47831 13.4756   2
  -7  -3   5 75.3909 37.1863  -3
  -3  -7   2 75.3909 37.1863   1
   1  -7  10 104.152 47.0787  -2
  -3  -7   2 104.152 47.0787   1
  -3  -7   2 27.3959 34.3121   2
   1  -7   8 84.0295 45.5945  -2
  -2  -7   2 84.0295 45.5945   1
  -7  -1   4 186.705 37.8823  -3
   1  -7   6 186.705 37.8823  -2
  -1  -7   2 186.705 37.8823   1
   1  -7   6 126.545 42.0490  -2
  -1  -7   2 126.545 42.0490   1
   1  -7   4 -11.563 33.1403  -2
   0  -7   2 -11.563 33.1403   1
  -7   0   3 -20.514 27.1539  -3
   1  -7   4 -20.514 27.1539  -2
   0  -7   2 -20.514 27.1539   1
   1  -7   2 39.3857 31.1164  -2
   1  -7   2 39.3857 31.1164   1
  -7   1   2 126.916 28.0321  -3
   1  -7   2 126.916 28.0321  -2
   1  -7   2 126.916 28.0321   1
  -1   7   0 -19.935 13.7771  -2
   2  -7   2 -19.935 13.7771   1
  -7   3   1 83.2223 32.7041  -3
  -1   7   2 83.2223 32.7041  -2
   3  -7   2 83.2223 32.7041   1
  -7   4   0 247.619 42.5013  -3
  -1   7   4 247.619 42.5013  -2
   4  -7   2 247.619 42.5013   1
  -7   1  10 -45.280 46.7948  -3
   5  -7   2 -45.280 46.7948   2
   5  -7   2 35.3205 39.1828   1
   7  -6   1 0.50490 52.1127  -3
   6  -7   2 0.50490 52.1127   1
   6  -7   2 -14.104 13.2832   2
  -6  -5   6 113.249 62.0236  -3
  -5  -6   2 113.249 62.0236   1
  -5  -6   2 -45.002 30.9735   2
  -4  -6   2 -2.3715 26.0415   2
  -4  -6   2 31.0917 26.8978   1
  -3  -6   2 67.2911 31.0498   2
  -3  -6   2 178.396 23.7886   1
  -2  -6   2 145.287 18.2577   1
  -2  -6   2 51.2781 26.3376   2
  -1  -6   2 -5.3306 6.83939   2
  -1  -6   2 -5.6610 17.2414   1
  -6  -1   3 9.97865 21.2922  -3
  -1  -6   2 9.97865 21.2922   1
   0  -6   2 130.746 31.0355   1
   0  -6   2 27.8106 9.15947   2
   1  -6   2 1152.86 33.4937   1
   1  -6   2 339.810 20.3744   2
   2  -6   2 219.781 20.2611   1
  -6   2   1 188.911 44.8080  -3
   2  -6   2 188.911 44.8080   1
   2  -6   2 68.7430 26.9575   2
  -6   1   4 50.2576 19.1182  -3
   2  -6   2 50.2576 19.1182   2
   3  -6   2 7.48340 18.6645   2
  -6   3   0 182.869 38.4751  -3
   3  -6   2 182.869 38.4751   1
  -6   1   6 23.0336 21.6650  -3
   3  -6   2 23.0336 21.6650   2
  -6   1   8 35.7506 21.9965  -3
   4  -6   2 35.7506 21.9965   2
   4  -6   2 8.80837 18.4134   2
   4  -6   2 47.5348 25.2940   1
   6  -5   1 596.185 55.3239  -3
   5  -6   2 596.185 55.3239   1
   6  -5   1 841.250 53.3991  -3
  -1   6   6 841.250 53.3991  -2
   5  -6   2 841.250 53.3991   1
  -6   1  10 239.890 29.0293  -3
   5  -6   2 239.890 29.0293   2
   6  -6   2 72.0454 32.9710  -3
   6  -6   2 72.0454 32.9710   1
  -6   1  12 93.5682 29.4111  -3
   6  -6   2 93.5682 29.4111   2
  -6  -5   2 1.24606 29.0979   1
   5   0  11 63.5001 56.5893  -3
  -6  -5   2 63.5001 56.5893   2
  -5  -5   2 83.4684 24.6619   1
   5   0   9 107.512 52.4301  -3
  -5  -5   2 107.512 52.4301   2
  -4  -5   2 44.4130 15.2409   1
   5   0   7 45.4550 53.2099  -3
  -4  -5   2 45.4550 53.2099   2
  -3  -5   2 233.362 29.2265   1
  -5  -3   4 309.107 44.3075  -3
  -3  -5   2 309.107 44.3075   1
  -3  -5   2 75.6407 31.9096   2
  -2  -5   2 13.5984 20.9618   2
  -2  -5   2 69.9019 22.7714   1
  -1  -5   2 66.1727 10.0153   2
  -1  -5   2 141.452 27.7883   1
  -5  -1   2 226.965 25.1324  -3
  -1  -5   2 226.965 25.1324   1
   0  -5   2 11.7380 7.89461   2
   0  -5   2 91.0315 13.2769   1
   1  -5   2 25.5854 9.02041   2
  -5   1   1 31.1112 16.3283  -3
   1  -5   2 31.1112 16.3283   1
   2  -5   2 5.70445 7.49009   2
  -5   2   0 272.566 19.7383  -3
   2  -5   2 272.566 19.7383   1
   3  -5   2 13.9875 10.8935   2
   3  -5   2 8.64190 8.07208   1
   4  -5   2 -2.8353 8.67709   2
   5  -5   2 39.1211 16.0098  -3
   5  -5   2 39.1211 16.0098   1
   5  -5   2 29.4107 11.1697   2
   5  -6   3 79.0183 26.5602  -3
   6  -5   2 79.0183 26.5602   1
   6  -5   2 19.4635 20.3681   2
   7  -5   2 33.3822 23.7056   2
  -6  -4   2 20.1003 20.7500   2
   0  -4  14 99.7750 48.9701  -2
  -6  -4   2 99.7750 48.9701   1
   0  -4  12 198.210 39.0251  -2
  -5  -4   2 198.210 39.0251   1
   0  -4  10 330.109 30.5337  -2
  -4  -4   2 330.109 30.5337   1
  -4  -4   4 391.059 45.9786  -3
   0  -4  10 391.059 45.9786  -2
  -4  -4   2 391.059 45.9786   1
  -4  -3   3 38.2823 30.5379  -3
   0  -4   8 38.2823 30.5379  -2
  -3  -4   2 38.2823 30.5379   1
   0  -4   6 -6.7815 25.1209  -2
  -2  -4   2 -6.7815 25.1209   1
  -4  -2   2 -0.5085 30.2709  -3
   0  -4   6 -0.5085 30.2709  -2
  -2  -4   2 -0.5085 30.2709   1
   0  -4   4 1543.29 41.3641  -2
  -1  -4   2 1543.29 41.3641   1
   0  -4   2 809.476 46.1345   2
   0  -4   2 3753.81 58.2322  -2
   0  -4   2 3753.81 58.2322   1
  -4   0   1 2840.40 93.1739  -3
   0  -4   2 2840.40 93.1739   1
  -4   1   0 111.150 32.2762  -3
   1  -4   2 111.150 32.2762   1
   1  -4   2 -6.1501 5.51445   2
  -4   1   0 187.978 19.3226  -3
   0   4   0 187.978 19.3226  -2
   1  -4   2 187.978 19.3226   1
   2  -4   2 86.8916 12.1377   2
   2  -4   2 207.290 14.7465   1
   3  -4   2 352.558 17.7001   2
   4  -3   1 1466.67 36.6908  -3
   3  -4   2 1466.67 36.6908   1
   4  -4   2 1418.52 35.5099  -3
   4  -4   2 1418.52 35.5099   1
   4  -4   2 449.020 20.3106   2
   5  -4   2 1.72176 8.09652   2
   4  -5   3 36.2871 32.8454  -3
   5  -4   2 36.2871 32.8454   1
   6  -4   2 -5.9265 13.3878   1
   6  -4   2 -14.750 8.11904   2
   4  -7   4 126.951 28.2903  -3
   7  -4   2 126.951 28.2903   1
   7  -4   2 60.5739 16.4862   2
  -7  -3   2 7.24770 22.7694   1
  -7  -3   2 13.8828 21.9459   2
  -6  -3   2 35.0250 23.2357   2
  -6  -3   2 187.249 29.6334   1
  -5  -3   2 -1.6783 17.1380   2
  -3  -5   4 35.8180 40.3710  -3
  -5  -3   2 35.8180 40.3710   1
  -4  -3   2 406.912 22.4625   1
  -4  -3   2 127.776 31.2359   2
  -3  -3   2 7.83816 8.33544   1
  -3  -3   2 32.3402 16.0858   2
  -2  -3   2 436.506 19.4199   1
  -2  -3   2 130.347 25.0261   2
  -3  -1   1 69.5979 18.4617  -3
  -1  -3   2 69.5979 18.4617   1
  -1  -3   2 10.5803 13.6952   1
  -1  -3   2 -1.8844 3.90737   2
   0  -3   2 68.8733 9.07455   2
   3   0   0 290.171 15.1810  -3
   0  -3   2 290.171 15.1810   1
   1  -3   2 -2.4907 5.21057   1
   1  -3   2 -2.5140 10.8930   2
   2  -3   2 15.3122 5.95780   2
   0   3   2 94.5661 31.8314  -2
   2  -3   2 94.5661 31.8314   1
   3  -3   2 8.89507 8.28352  -3
   3  -3   2 8.89507 8.28352   1
   3  -3   2 47.1788 29.5247  -3
   0   3   4 47.1788 29.5247  -2
   3  -3   2 47.1788 29.5247   1
   3  -4   3 185.134 21.9153  -3
   0   3   6 185.134 21.9153  -2
   4  -3   2 185.134 21.9153   1
   0   3   8 122.785 30.6871  -2
   5  -3   2 122.785 30.6871   1
   3  -6   4 318.422 36.7564  -3
   0   3  10 318.422 36.7564  -2
   6  -3   2 318.422 36.7564   1
   3  -7   5 -5.4925 36.6801  -3
   0   3  12 -5.4925 36.6801  -2
   7  -3   2 -5.4925 36.6801   1
   8  -3   2 64.1257 28.3356   2
   3  -8   6 336.968 58.7451  -3
   0   3  14 336.968 58.7451  -2
   8  -3   2 336.968 58.7451   1
  -7  -2   2 29.2979 23.6306   1
  -7  -2   2 -3.6549 20.0652   2
  -6  -2   2 142.665 25.4241   1
  -6  -2   2 54.5034 20.7482   2
  -5  -2   2 51.1204 20.4032   2
  -2  -5   3 213.794 36.2570  -3
  -5  -2   2 213.794 36.2570   1
  -4  -2   2 1.06006 11.0150   1
  -4  -2   2 -2.6407 12.4284   2
  -3  -2   2 114.792 8.50377   1
  -3  -2   2 66.6612 17.5812   2
  -2  -2   1 2937.24 57.2578  -3
  -2  -2   2 2937.24 57.2578   1
  -2  -2   2 2857.98 43.9824   1
  -2  -2   2 895.438 43.0034   2
   2   1   0 2042.49 33.7192  -3
  -1  -2   2 2042.49 33.7192   1
  -1  -2   2 569.047 28.5108   2
   0  -2   2 466.368 10.3903   1
   0  -2   2 148.204 8.64607   2
   1  -2   2 4.88242 4.21910   1
   1  -2   2 10.0813 5.25047   2
   2  -2   2 1901.85 25.2145   2
   2  -2   2 5971.88 52.8087  -3
   2  -2   2 5971.88 52.8087   1
   2  -3   3 1049.80 49.3921  -3
   3  -2   2 1049.80 49.3921   1
   3  -2   2 380.705 14.6031   2
   4  -2   2 68.6939 18.7642   1
   4  -2   2 27.4395 6.74500   2
   2  -5   4 46.6554 17.3768  -3
   5  -2   2 46.6554 17.3768   1
   5  -2   2 19.0705 13.8668   2
   2  -6   5 411.263 23.6158  -3
   6  -2   2 411.263 23.6158   1
   6  -2   2 150.116 29.3087   2
   2  -7   6 241.412 57.7954  -3
   0   2  13 241.412 57.7954  -2
   7  -2   2 241.412 57.7954   1
  -2   0  16 90.9832 38.5211  -3
   8  -2   2 90.9832 38.5211   2
  -1  -6   3 86.8954 38.4643  -3
  -1  -1  12 86.8954 38.4643  -2
  -6  -1   2 86.8954 38.4643   1
   1   1   7 141.043 20.2617  -3
  -4  -1   2 141.043 20.2617   2
  -1  -1   8 340.751 29.7548  -2
  -4  -1   2 340.751 29.7548   1
  -1  -3   1 175.937 20.5463  -3
  -3  -1   2 175.937 20.5463   1
   1   1   5 106.436 16.6275  -3
  -3  -1   2 106.436 16.6275   2
   1   1   3 98.2985 16.1580  -3
  -2  -1   2 98.2985 16.1580   2
   1   2   0 256.021 12.3786  -3
  -2  -1   2 256.021 12.3786   1
  -1  -1   2 57.1896 3.82751   2
  -1  -1   2 123.712 5.58980   1
   0  -1   2 9.99483 4.06171   1
   0  -1   2 1.73132 2.17634   2
   1  -1   2 87.3982 4.11406  -3
   1  -1   2 87.3982 4.11406   1
   1  -1   2 20.8850 3.45183   2
   2  -1   2 178.534 8.07561   1
   2  -1   2 79.9235 9.59659   2
   3  -1   2 156.250 10.2903   1
   3  -1   2 71.9568 7.60048   2
   1  -4   4 461.015 14.7157  -3
   4  -1   2 461.015 14.7157   1
   4  -1   2 55.1358 7.65208   2
   5  -1   2 96.6008 11.5849   2
   1  -5   5 229.322 16.0684  -3
   5  -1   2 229.322 16.0684   1
   1  -6   6 86.4446 41.0791  -3
   6  -1   2 86.4446 41.0791   1
   6  -1   2 35.0759 9.58380   2
   7  -1   2 43.1281 14.5828   2
   8  -1   2 1.43971 22.4160   2
   1  -8   7 31.7380 52.2048  -3
   8  -1   2 31.7380 52.2048   1
  -8   0   2 51.4492 22.0292   1
  -8   0   2 -10.608 17.1403   2
  -7   0   2 60.6919 17.9378   2
   0  -7   3 254.600 39.8127  -3
  -7   0   2 254.600 39.8127   1
  -6   0   2 26.0124 10.7581   2
  -6   0   2 36.8275 14.2432   1
  -5   0   2 -11.208 9.19942   1
  -5   0   2 0.48105 7.10039   2
  -4   0   2 297.884 22.8882   2
   0  -4   1 820.588 36.4503  -3
  -4   0   2 820.588 36.4503   1
  -3   0   2 1075.80 36.3597   2
  -2   0   2 28.9059 3.22707   2
  -2   0   2 56.2087 3.73608   1
  -1   0   2 340.862 7.97242   1
   0   1   1 183.388 9.67885  -3
  -1   0   2 183.388 9.67885   2
  -1   0   2 447.032 14.0881  -2
  -1   0   2 447.032 14.0881   1
   0   1   1 539.893 16.1424  -3
  -1   0   2 539.893 16.1424  -2
  -1   0   2 539.893 16.1424   1
   0   0   2 2935.89 27.3406  -3
   1   0   0 2935.89 27.3406  -2
   0   0   2 2935.89 27.3406   1
   1   0   2 9877.73 82.1689  -2
   1   0   2 9877.73 82.1689   1
   1   0   4 1047.79 14.7571  -2
   2   0   2 1047.79 14.7571   1
   0  -3   4 74.0786 22.2067  -3
   1   0   6 74.0786 22.2067  -2
   3   0   2 74.0786 22.2067   1
   0  -3   4 79.1878 9.02627  -3
   3   0   2 79.1878 9.02627   1
   4   0   2 149.869 12.8522   2
   0  -4   5 566.200 37.1939  -3
   1   0   8 566.200 37.1939  -2
   4   0   2 566.200 37.1939   1
   5   0   2 212.334 18.5879   2
   5   0   2 571.692 35.9931   1
   6   0   2 61.5034 20.8060   1
   6   0   2 23.7973 15.9120   2
   7   0   2 13.2975 17.8676   2
   0  -8   8 198.872 62.0743  -3
   8   0   2 198.872 62.0743   1
   8   0   2 14.1319 23.5418   2
  -8   1   2 -23.969 13.1790   2
   1  -8   3 27.2023 39.6495  -3
  -8   1   2 27.2023 39.6495   1
  -7   1   2 106.754 22.1241   1
  -7   1   2 59.8098 14.5990   2
  -6   1   2 -1.3814 9.65582   2
  -6   1   2 10.9829 13.0898   1
  -5   1   2 136.503 12.9963   2
   1  -5   1 340.960 29.6266  -3
  -5   1   2 340.960 29.6266   1
  -4   1   2 0.05267 5.74234   2
  -1   4   0 40.8875 8.64594  -3
  -4   1   2 40.8875 8.64594   1
  -4   1   2 -8.5779 11.1061   1
  -3   1   2 228.387 9.12483   1
  -3   1   2 87.6942 8.02968   2
  -2   1   2 2.22162 3.65087   1
  -2   1   2 6.83423 3.40521   2
  -1   2   1 37.4865 11.4169  -3
  -2   1   2 37.4865 11.4169   1
  -1   1   2 6.50714 2.18452   2
  -1   1   2 20.1158 2.95195  -3
  -1   1   2 20.1158 2.95195   1
  -1   0   3 7.35080 10.2897  -3
   0   1   2 7.35080 10.2897   1
   0   1   2 -2.4167 2.12606   1
   0   1   2 3.20758 1.90033   2
   1   1   2 611.364 12.9885   1
   1   1   2 177.992 9.34704   2
   2   1   2 5.32406 5.16989   1
  -1  -2   4 1032.75 23.6137  -3
   2   1   2 1032.75 23.6137   1
   2   1   2 15.2975 8.11510   2
  -1  -3   5 760.657 36.7339  -3
   3   1   2 760.657 36.7339   1
   3   1   2 189.164 17.5843   2
   3   1   2 545.010 14.3375   1
   4   1   2 3.28317 11.5437   1
   4   1   2 6.29363 9.96399   2
   5   1   2 94.8467 20.0640   2
   5   1   2 281.039 29.4319   1
   6   1   2 17.9119 16.3062   2
   7   1   2 6.84777 20.6990   2
   7   1   2 77.5690 25.5596   1
  -8   2   2 32.4443 23.0499   2
   2  -8   2 166.747 47.8179  -3
  -2   2  14 166.747 47.8179  -2
  -8   2   2 166.747 47.8179   1
  -7   2   2 6.07679 17.1303   2
  -7   2   2 24.5149 15.8831   1
   2  -6   1 11.1811 22.7255  -3
  -6   2   2 11.1811 22.7255   1
  -6   2   2 -0.5501 10.0508   2
  -5   2   2 486.879 20.1284   2
  -2   5   0 1299.99 30.0592  -3
  -5   2   2 1299.99 30.0592   1
  -4   2   2 1110.31 26.7539   1
  -4   2   2 416.901 17.4435   2
  -3   2   2 144.356 10.3647   2
  -2   3   1 540.887 26.5878  -3
  -3   2   2 540.887 26.5878   1
  -3   2   2 352.237 22.7031   1
  -2   2   2 42.6270 6.99487   2
  -2   2   2 120.668 9.13226  -3
  -2   2   2 120.668 9.13226   1
  -1   2   2 5699.03 49.7097   1
  -1   2   2 1703.75 28.0289   2
   0   2   2 831.941 17.8466   2
   0   2   2 3283.64 37.6256   1
   1   2   2 25.5519 11.6950   2
  -2  -1   4 99.9596 11.9932  -3
   1   2   2 99.9596 11.9932   1
  -2  -2   5 92.9277 13.4257  -3
   2   2   2 92.9277 13.4257   1
   2   2   2 18.9476 10.6298   2
   3   2   2 1008.42 25.6690   1
   3   2   2 343.213 27.8808   2
   4   2   2 118.333 24.1941   2
   4   2   2 354.273 16.1781   1
  -2  -5   7 57.1613 38.3682  -3
   5   2   2 57.1613 38.3682   1
   5   2   2 11.9636 17.0393   2
   6   2   2 65.6136 24.0912   1
   6   2   2 58.7254 21.4786   2
   7   2   2 -16.459 21.0974   2
   7   2   2 -27.177 25.9771   1
  -8   3   2 16.8979 23.5754   2
  -8   3   2 66.2352 21.2145   1
  -7   3   2 12.3052 19.2967   2
   3  -7   1 149.656 39.6908  -3
  -2   3  12 149.656 39.6908  -2
  -7   3   2 149.656 39.6908   1
  -6   3   2 38.8340 20.1867   2
  -3   6   0 67.7010 28.1655  -3
  -6   3   2 67.7010 28.1655   1
  -3   4   1 37.9667 15.8522  -3
  -2   3   6 37.9667 15.8522  -2
  -4   3   2 37.9667 15.8522   1
  -3   3   2 16.2834 9.69117  -3
  -2   3   4 16.2834 9.69117  -2
  -3   3   2 16.2834 9.69117   1
  -3   2   3 96.3818 16.2129  -3
  -2   3   2 96.3818 16.2129  -2
  -2   3   2 96.3818 16.2129   1
  -2   3   0 87.4770 11.5900  -2
  -1   3   2 87.4770 11.5900   1
  -3   0   4 1103.72 26.7415  -3
   0   3   2 1103.72 26.7415   1
  -3  -1   5 752.558 28.5324  -3
   1   3   2 752.558 28.5324   1
   1   3   2 79.4986 8.19871   2
   2   3   2 491.306 21.4849   1
   2   3   2 135.866 25.2986   2
   3   3   2 67.8356 19.1925   2
   3   3   2 220.752 17.5254   1
  -3  -4   7 194.538 38.8932  -3
   4   3   2 194.538 38.8932   1
   4   3   2 66.7578 21.3637   2
   4   3   2 186.420 27.6720   1
  -3  -5   8 13.9332 42.2328  -3
   5   3   2 13.9332 42.2328   1
   5   3   2 26.4035 18.7943   2
   6   3   2 97.0020 29.2017   1
   6   3   2 12.1157 20.7957   2
  -8   4   2 -11.896 17.2371   2
  -7   4   2 70.2258 18.3112   2
  -4   7   0 100.581 38.9668  -3
  -7   4   2 100.581 38.9668   1
  -6   4   2 214.436 19.3689   2
  -6   4   2 618.688 27.3923   1
  -5   4   2 17.9790 9.04614   2
  -4   5   1 59.1058 21.0280  -3
  -5   4   2 59.1058 21.0280   1
  -4   4   2 100.034 13.0031   2
  -4   4   2 304.559 19.5730  -3
  -4   4   2 304.559 19.5730   1
  -4   3   3 886.446 31.1149  -3
  -3   4   2 886.446 31.1149   1
  -3   4   2 231.630 15.7705   2
  -2   4   2 989.010 28.4849   2
  -2   4   2 3050.89 50.8803   1
  -4   1   4 214.910 16.3140  -3
  -1   4   2 214.910 16.3140   1
  -1   4   2 82.1658 26.3701   2
  -4   2   1 106.464 16.4395  -3
  -1   4   2 106.464 16.4395   2
  -4   0   5 92.6341 15.4715  -3
   0   4   2 92.6341 15.4715   1
   4  -2   1 21.6890 11.8832  -3
   0   4   2 21.6890 11.8832   2
   1   4   2 379.833 22.9462   1
   2  -4   4 520.737 32.1770  -2
   1   4   2 520.737 32.1770   1
   4  -2   3 203.216 42.4862  -3
   1   4   2 203.216 42.4862   2
   2   4   2 685.557 36.2705   1
   4  -2   5 305.530 46.5692  -3
   2   4   2 305.530 46.5692   2
  -4  -3   7 452.890 29.4884  -3
   2  -4   8 452.890 29.4884  -2
   3   4   2 452.890 29.4884   1
   2  -4  10 125.657 28.8338  -2
   4   4   2 125.657 28.8338   1
  -4  -4   8 185.216 49.2709  -3
   2  -4  10 185.216 49.2709  -2
   4   4   2 185.216 49.2709   1
   5   4   2 61.4393 23.5296   1
   2  -4  14 117.995 56.6943  -2
   6   4   2 117.995 56.6943   1
  -7   5   2 -9.6328 22.1110   2
  -3   5  11 12.5070 38.1696  -2
  -7   5   2 12.5070 38.1696   1
  -7   5   2 -13.540 18.9458   1
  -5   6   1 23.1169 25.0141  -3
  -6   5   2 23.1169 25.0141   1
  -6   5   2 -1.3047 20.2732   2
  -5   5   2 14.7745 16.1274  -3
  -5   5   2 14.7745 16.1274   1
  -5   5   2 1.32608 9.33448   2
  -4   5   2 -5.9210 8.43631   2
  -5   4   3 53.4300 26.5041  -3
  -4   5   2 53.4300 26.5041   1
  -3   5   2 -0.2041 9.17564   2
  -3   5   2 7.61816 16.8781   1
  -5   2   4 160.515 18.5821  -3
  -2   5   2 160.515 18.5821   1
  -2   5   2 46.0713 11.7231   2
  -5   1   5 354.203 22.9959  -3
  -1   5   2 354.203 22.9959   1
  -1   5   2 18.4192 7.48311   2
   0   5   2 185.428 14.0428   2
   0   5   2 308.718 19.4095   1
   1   5   2 25.7129 20.2425   2
   1   5   2 40.8605 17.5566   1
  -5  -1   6 23.2510 25.1646  -3
   1   5   2 23.2510 25.1646   1
  -5  -2   7 517.670 38.6245  -3
   2   5   2 517.670 38.6245   1
   2   5   2 305.315 29.0129   1
   2   5   2 127.097 31.3404   2
   3   5   2 5.99221 22.4124   2
  -5  -3   8 -28.994 42.2644  -3
   3   5   2 -28.994 42.2644   1
   3   5   2 -5.7970 16.6055   1
   4   5   2 98.7127 18.6314   1
   4   5   2 62.7789 29.9765   2
   5   5   2 -2.5491 26.0989   2
   2  -5  13 86.9278 62.0793  -2
   5   5   2 86.9278 62.0793   1
  -6   7   1 181.152 35.4097  -3
  -3   6  10 181.152 35.4097  -2
  -7   6   2 181.152 35.4097   1
  -6   6   2 4.48414 38.5116  -3
  -3   6   8 4.48414 38.5116  -2
  -6   6   2 4.48414 38.5116   1
  -6   5   3 42.0862 27.7784  -3
  -3   6   6 42.0862 27.7784  -2
  -5   6   2 42.0862 27.7784   1
  -3   6   4 1047.17 46.9530  -2
  -4   6   2 1047.17 46.9530   1
  -2   6   2 -9.0151 21.5666   2
  -1   6   2 10.5064 14.4598   2
  -1   6   2 9.81252 10.3042   1
   0   6   2 125.300 15.0260   2
  -6   0   6 727.580 42.9521  -3
   0   6   2 727.580 42.9521   1
   0   6   2 432.942 41.5618   1
  -6  -1   7 341.198 33.8860  -3
   1   6   2 341.198 33.8860   1
   1   6   2 251.247 32.5841   1
   1   6   2 82.6491 13.3318   2
   2   6   2 24.3013 27.7031   2
   2   6   2 20.1870 12.4791   1
   3   6   2 18.6180 47.6102   2
   3   6   2 43.2379 14.0553   1
   4   6   2 -38.941 25.1923   2
   4   6   2 59.2484 30.3301   1
  -6   7   2 -16.379 13.3523   2
  -7   6   3 -20.442 34.7318  -3
  -6   7   2 -20.442 34.7318   1
  -5   7   2 12.9030 20.2195   1
  -5   7   2 -10.855 12.3037   2
  -7   3   5 53.8782 38.1586  -3
  -3   7   2 53.8782 38.1586  -2
  -3   7   2 53.8782 38.1586   1
  -7   3   5 112.949 43.9588  -3
  -3   7   2 112.949 43.9588   1
  -3   7   2 -4.3604 24.4866   2
  -2   7   2 7.43251 26.1148   2
  -2   7   2 25.7864 20.9691   1
  -3   7   0 41.7723 25.0067  -2
  -2   7   2 41.7723 25.0067   1
  -7   1   6 180.735 32.0371  -3
   3  -7   2 180.735 32.0371  -2
  -1   7   2 180.735 32.0371   1
  -7   0   7 81.9055 29.9480  -3
   3  -7   4 81.9055 29.9480  -2
   0   7   2 81.9055 29.9480   1
   3  -7   6 140.559 41.1661  -2
   1   7   2 140.559 41.1661   1
   3  -7   8 52.3915 24.0450  -2
   2   7   2 52.3915 24.0450   1
  -7  -3   9 182.995 59.4813  -3
   3  -7  10 182.995 59.4813  -2
   3   7   2 182.995 59.4813   1
  -4   8   2 23.0644 14.4625   2
  -8   4   5 51.3424 30.1635  -3
  -4   8   2 51.3424 30.1635   1
  -3   8   2 -18.462 12.1934   2
  -3   8   2 2.57679 14.8081   1
  -2   8   2 5.82215 13.7206   2
  -2   8   2 68.1401 27.2340   1
  -8   2   6 35.2016 34.9756  -3
  -2   8   2 35.2016 34.9756   1
  -1   8   2 40.2431 13.6967   2
  -1   8   2 241.798 46.7444   1
  -8   1   7 262.981 38.2097  -3
  -1   8   2 262.981 38.2097   1
   0   8   2 53.8174 17.7728   1
   0   8   2 24.8481 33.2148   2
   1   8   2 18.0919 16.9986   1
   1   8   2 9.80462 31.8786   2
  -2  -8   3 56.7405 18.4297   1
  -2  -8   3 72.2695 35.0513   2
  -1  -8   3 -6.7593 30.8063   2
  -1  -8   3 -2.4612 29.3356   1
   0  -8   3 76.3648 16.9513   1
   0  -8   3 36.6897 11.3129   2
   1  -8   3 -4.9006 11.1062   2
   1  -8   3 7.95562 27.4506   1
  -8   1   2 -8.5737 33.2126  -3
   1  -8   3 -8.5737 33.2126   1
  -8   2   1 45.1138 32.5003  -3
   2  -8   3 45.1138 32.5003   1
   2  -8   3 3.76940 28.4980   2
   2  -8   3 11.1134 26.2049   1
   3  -8   3 3.77947 14.8173   2
  -1   8   1 35.7918 30.5844  -2
   3  -8   3 35.7918 30.5844   1
   4  -8   3 12.3386 15.7139   2
  -8   4   0 81.0681 49.5224  -3
   4  -8   3 81.0681 49.5224   1
  -4  -7   3 13.1147 34.7137   2
  -4  -7   3 28.8495 14.5381   1
  -3  -7   3 83.9207 24.2071   1
  -3  -7   3 15.5579 34.4491   2
  -2  -7   3 -3.2074 11.8160   1
  -1  -7   3 46.3040 15.6202   1
  -1  -7   3 6.41984 9.11309   2
   0  -7   3 383.561 46.1852   1
  -7   0   2 489.094 34.7304  -3
   0  -7   3 489.094 34.7304   1
   0  -7   3 146.193 16.6469   2
   1  -7   3 47.0726 13.8218   2
   1  -7   3 194.194 43.2957   1
  -7   1   1 177.834 30.0003  -3
   1  -7   3 177.834 30.0003   1
   2  -7   3 23.4650 11.8625   1
   2  -7   3 15.0110 11.1339   2
  -7   3   0 37.0373 24.1735  -3
   3  -7   3 37.0373 24.1735   1
   3  -7   3 7.10138 11.6171   2
   7  -4   1 541.438 36.6071  -3
   4  -7   3 541.438 36.6071   1
   4  -7   3 187.748 31.2310   2
   5  -7   3 29.8446 12.8582   2
   5  -7   3 132.286 38.8998   1
   6  -7   3 -12.864 25.8738   2
   7  -6   2 90.1159 69.1333  -3
  -1   7   8 90.1159 69.1333  -2
   6  -7   3 90.1159 69.1333   1
  -6  -5   5 -8.9888 65.2282  -3
   0  -6  13 -8.9888 65.2282  -2
  -5  -6   3 -8.9888 65.2282   1
   0  -6  11 115.277 42.3241  -2
  -4  -6   3 115.277 42.3241   1
   0  -6   9 44.3030 42.5725  -2
  -3  -6   3 44.3030 42.5725   1
   0  -6   7 111.615 23.0787  -2
  -2  -6   3 111.615 23.0787   1
  -1  -6   3 109.086 31.2778   1
   6   0   1 5.11353 45.4752  -3
  -1  -6   3 5.11353 45.4752   2
  -6   0   1 26.2756 43.2001  -3
   0  -6   3 26.2756 43.2001   2
  -6   0   1 132.266 25.5556  -3
   0  -6   3 132.266 25.5556  -2
   0  -6   3 132.266 25.5556   1
   0  -6   3 109.107 32.1223   1
   0  -6   1 113.164 22.8779  -2
   1  -6   3 113.164 22.8779   1
   1  -6   3 25.6679 22.5990   2
   1  -6   3 86.2417 27.8632   1
   2  -6   3 3.36011 9.12683   2
  -6   2   0 71.1637 19.3882  -3
   2  -6   3 71.1637 19.3882   1
   3  -6   3 -8.5615 9.11236   2
   6  -3   1 -23.062 32.9766  -3
   3  -6   3 -23.062 32.9766   1
   4  -6   3 10.1469 9.44263   2
   4  -6   3 -0.5513 22.7330   1
   5  -6   3 1.88739 11.0467   2
   6  -5   2 18.9725 30.0958  -3
   5  -6   3 18.9725 30.0958   1
   6  -6   3 12.5575 24.0440  -3
   6  -6   3 12.5575 24.0440   1
   6  -6   3 9.72509 11.7493   2
  -6  -5   3 29.1883 28.0769   1
  -6  -5   3 10.6471 24.9913   2
  -5  -5   3 32.9180 27.7662   2
  -5  -5   3 36.1887 24.2058   1
  -4  -5   3 -0.5234 26.6959   2
  -4  -5   3 48.5725 16.0848   1
  -5  -3   3 22.8141 40.4098  -3
  -3  -5   3 22.8141 40.4098   1
  -3  -5   3 15.7165 17.9751   1
  -3  -5   3 24.9371 24.9840   2
  -2  -5   3 125.252 32.5766   2
  -2  -5   3 356.788 33.6508   1
  -5  -2   2 377.007 37.8376  -3
  -2  -5   3 377.007 37.8376   1
  -1  -5   3 1201.57 62.5826   1
  -1  -5   3 397.457 17.3322   2
  -5  -1   1 1434.23 42.7435  -3
  -1  -5   3 1434.23 42.7435   1
   0  -5   3 -1.6621 14.9014  -2
   0  -5   3 -1.6621 14.9014   1
  -5   1   0 44.1434 44.9815  -3
   0  -5   1 44.1434 44.9815  -2
   1  -5   3 44.1434 44.9815   1
   5  -2   1 735.604 27.6995  -3
   0   5   1 735.604 27.6995  -2
   2  -5   3 735.604 27.6995   1
   5  -3   2 1720.36 47.5549  -3
   0   5   3 1720.36 47.5549  -2
   3  -5   3 1720.36 47.5549   1
   0   5   3 1530.53 75.9168  -2
   3  -5   3 1530.53 75.9168   1
   5  -5   3 48.4632 25.6418  -3
   0   5   7 48.4632 25.6418  -2
   5  -5   3 48.4632 25.6418   1
   6  -5   3 64.0205 26.1927   2
   5  -6   4 231.212 31.9756  -3
   0   5   9 231.212 31.9756  -2
   6  -5   3 231.212 31.9756   1
   7  -5   3 158.551 40.3546   1
  -5   0  14 51.2921 40.4219  -3
   7  -5   3 51.2921 40.4219   2
   7  -5   3 36.4647 24.2842   2
  -6  -4   3 33.6724 22.0064   2
  -6  -4   3 1.63023 21.7628   1
  -5  -4   3 71.8296 22.5570   2
  -5  -4   3 171.300 16.6764   1
  -4  -4   3 -6.6600 15.7158   2
  -4  -4   3 32.3781 38.9035  -3
  -4  -4   3 32.3781 38.9035   1
  -4  -4   3 10.8755 15.4811   1
  -3  -4   3 219.840 25.6771   1
  -4  -3   2 367.606 37.1560  -3
  -3  -4   3 367.606 37.1560   1
  -3  -4   3 76.7211 25.7421   2
  -2  -4   3 9.74986 9.89040   1
  -2  -4   3 0.62363 18.9645   2
  -1  -4   3 108.831 10.7803   2
  -1  -4   3 266.439 19.0785   1
   0  -4   3 32.0712 6.74385   1
   1  -4   3 -1.1759 6.76078   2
   4  -1   1 89.7178 36.9147  -3
   1  -4   3 89.7178 36.9147   1
   2  -4   3 1.30543 5.85565   2
   2  -4   3 0.14500 6.81628   1
   3  -4   3 6.40358 6.69822   2
   4  -3   2 52.8390 36.4212  -3
   3  -4   3 52.8390 36.4212   1
   4  -3   2 122.528 25.5889  -3
   0   4   4 122.528 25.5889  -2
   3  -4   3 122.528 25.5889   1
   4  -4   3 -1.9650 13.2925  -3
   4  -4   3 -1.9650 13.2925   1
   4  -4   3 6.49189 12.9684   2
   5  -4   3 43.8941 18.7336   2
   4  -5   4 132.970 40.7845  -3
   5  -4   3 132.970 40.7845   1
   6  -4   3 -9.2302 8.50952   2
   6  -4   3 10.7017 24.1598   1
   4  -7   5 47.1665 51.3771  -3
   7  -4   3 47.1665 51.3771   1
  -6  -3   3 51.8362 24.3563   2
  -5  -3   3 17.5014 14.7814   1
  -5  -3   3 38.6465 23.0862   2
  -3  -4   2 85.8582 28.5846  -3
  -4  -3   3 85.8582 28.5846   1
  -4  -3   3 24.9178 18.4281   2
  -4  -3   3 49.0305 13.6407   1
  -3  -3   3 1089.50 29.6066   1
  -3  -3   3 304.754 29.2652   2
  -2  -3   3 1092.77 29.7781   1
  -2  -3   3 342.010 30.4518   2
  -1  -3   3 96.3451 11.9286   2
  -1  -3   3 311.137 56.8371   1
   3   1   0 256.290 21.9851  -3
  -1  -3   3 256.290 21.9851   1
   0  -3   3 7.07752 7.13733   2
   3   0   1 179.319 11.3171  -3
   0  -3   3 179.319 11.3171   1
   1  -3   3 3893.09 41.3139   1
   1  -3   3 1267.66 33.5728   2
   2  -3   3 420.637 14.5480   2
   3  -2   2 1666.28 35.2606  -3
   2  -3   3 1666.28 35.2606   1
   2  -3   3 1306.63 60.6239   1
   3  -3   3 95.3140 12.8268  -3
   3  -3   3 95.3140 12.8268   1
   3  -3   3 43.7437 8.35665   2
   4  -3   3 0.87891 6.17377   2
   3  -4   4 28.2498 17.3673  -3
   4  -3   3 28.2498 17.3673   1
   5  -3   3 199.531 14.1769   2
   5  -3   3 552.001 24.6950   1
   3  -6   5 214.682 25.5631  -3
   6  -3   3 214.682 25.5631   1
   6  -3   3 78.2003 12.9422   2
   7  -3   3 29.7539 15.4367   2
   8  -3   3 5.16808 23.6678   2
  -7  -2   3 39.0723 23.0422   2
  -7  -2   3 39.7142 22.6997   1
  -6  -2   3 36.3453 20.1467   2
  -6  -2   3 119.445 24.3647   1
  -5  -2   3 45.3630 18.8142   2
  -1  -2   9 197.770 29.8248  -2
  -4  -2   3 197.770 29.8248   1
  -4  -2   3 54.8075 20.3869   2
  -3  -2   3 140.247 16.9002   1
  -1  -2   7 165.001 21.7507  -2
  -3  -2   3 165.001 21.7507   1
   2   2   0 754.737 29.1922  -3
  -1  -2   5 754.737 29.1922  -2
  -2  -2   3 754.737 29.1922   1
   2   1   1 1056.85 18.3928  -3
  -1  -2   3 1056.85 18.3928  -2
  -1  -2   3 1056.85 18.3928   1
  -1  -2   1 116.711 19.9341  -2
   0  -2   3 116.711 19.9341   1
   1   2   1 57.7162 21.8806  -2
   1  -2   3 57.7162 21.8806   1
   2  -2   3 128.740 10.0252  -3
   2  -2   3 128.740 10.0252   1
   3  -2   3 28.9926 8.32467   2
   4  -2   3 102.929 11.1140   2
   4  -2   3 275.307 17.2831   1
   5  -2   3 43.9818 11.7727   2
   2  -5   5 144.775 25.5800  -3
   5  -2   3 144.775 25.5800   1
   2  -6   6 217.593 22.7892  -3
   6  -2   3 217.593 22.7892   1
   6  -2   3 61.4547 11.0886   2
   7  -2   3 23.9134 13.4795   2
   2  -7   7 202.852 47.6031  -3
   7  -2   3 202.852 47.6031   1
   8  -2   3 7.00301 15.7913   2
  -8  -1   3 36.5116 25.2584   1
  -8  -1   3 18.4619 22.5001   2
  -7  -1   3 69.0733 22.8348   1
  -7  -1   3 12.2938 19.5779   2
  -1  -6   2 -44.956 32.5287  -3
  -6  -1   3 -44.956 32.5287   1
  -6  -1   3 -13.554 12.3513   2
  -5  -1   3 125.070 22.1877   2
  -5  -1   3 244.646 24.3291   1
  -4  -1   3 502.916 27.9034   2
  -4  -1   3 1397.60 44.9513   1
  -3  -1   3 92.3462 12.7239   2
  -3  -1   3 225.846 16.6769   1
   1   3   0 317.766 22.0833  -3
  -3  -1   3 317.766 22.0833   1
   1   2   1 560.484 12.7445  -3
  -2  -1   3 560.484 12.7445   1
  -2  -1   3 205.519 15.4517   2
  -1  -1   3 1356.22 13.7467   1
  -1  -1   3 462.048 7.91259   2
   0  -1   3 2891.92 20.9478   2
   0  -1   3 8532.49 56.7076   1
   1  -1   3 68.8312 6.42537   2
   1  -1   3 198.210 16.4419  -3
   1  -1   3 198.210 16.4419   1
   2  -1   3 111.644 9.63165   2
   2  -1   3 288.841 20.5292   1
   1  -2   4 380.208 18.0934  -3
   2  -1   3 380.208 18.0934   1
  -1  -1   7 331.441 26.0521  -3
   3  -1   3 331.441 26.0521   2
   3  -1   3 651.173 30.3315   1
  -1  -1   9 642.410 20.7410  -3
   4  -1   3 642.410 20.7410   2
   5  -1   3 112.592 21.0993   1
   1  -6   7 122.119 47.8168  -3
   1   1  11 122.119 47.8168  -2
   6  -1   3 122.119 47.8168   1
   1  -8   8 235.719 69.5622  -3
   1   1  15 235.719 69.5622  -2
   8  -1   3 235.719 69.5622   1
   0   2  14 122.554 34.9869  -3
  -8   0   3 122.554 34.9869   2
  -8   0   3 74.7375 25.3695   1
   0   2  12 61.1208 33.5866  -3
  -7   0   3 61.1208 33.5866   2
  -6   0   3 317.081 30.5786   1
  -6   0   3 142.951 25.1249   2
  -5   0   3 9.33594 11.6611   1
  -5   0   3 3.47997 7.30348   2
   0   2   8 13.6529 18.2302  -3
  -5   0   3 13.6529 18.2302   2
  -4   0   3 127.099 10.4171   2
   0   4   0 348.577 25.7981  -3
  -4   0   3 348.577 25.7981   1
  -3   0   3 9.53569 3.86312   2
   0   3   1 941.434 23.0881  -3
  -3   0   3 941.434 23.0881   1
  -3   0   3 20.4936 9.68924   1
  -2   0   3 64.2706 4.12422   2
  -2   0   3 153.547 6.39401   1
  -1   0   3 2.02399 1.59850   2
   0   1   2 29.2800 8.25889  -3
  -1   0   3 29.2800 8.25889   1
  -1   0   3 4.87981 3.06208   1
   0   0   3 113.024 6.64782  -3
   0   0   3 113.024 6.64782   1
   0   0   3 46.1803 5.34481   2
   1   0   3 4.98037 1.92229   2
   1   0   3 11.8637 2.74791   1
   2   0   3 348.229 10.7554   1
   2   0   3 139.522 7.29385   2
   3   0   3 33.2151 6.38978   2
   0  -3   5 203.274 14.3099  -3
   3   0   3 203.274 14.3099   1
   4   0   3 454.982 24.6506   1
   0  -4   6 557.097 35.0456  -3
   4   0   3 557.097 35.0456   1
   4   0   3 170.257 13.2780   2
   5   0   3 27.7364 14.6671   2
   6   0   3 200.355 31.7193   1
   6   0   3 98.8115 21.7690   2
   1  -8   2 105.898 54.3212  -3
  -2   1  15 105.898 54.3212  -2
  -8   1   3 105.898 54.3212   1
  -8   1   3 4.05483 14.0527   2
  -7   1   3 70.2467 14.8026   2
  -2   1  13 164.423 35.0725  -2
  -7   1   3 164.423 35.0725   1
  -1   5   0 746.474 38.8599  -3
  -2   1   9 746.474 38.8599  -2
  -5   1   3 746.474 38.8599   1
  -1   4   1 179.382 13.0655  -3
  -2   1   7 179.382 13.0655  -2
  -4   1   3 179.382 13.0655   1
  -2   1   5 87.8595 9.63224  -2
  -3   1   3 87.8595 9.63224   1
  -2   1   3 5965.27 79.2302  -2
  -2   1   3 5965.27 79.2302   1
  -1   1   3 2022.50 21.8302   2
  -1   1   3 7999.03 54.7853  -3
  -1   1   3 7999.03 54.7853   1
   0   1   3 105.816 5.71976   2
   0   1   3 372.810 19.5832   1
  -1   0   4 363.273 14.2133  -3
   0   1   3 363.273 14.2133   1
   1   1   3 8.83059 3.00226   2
   1   1   3 15.1521 5.32099   1
   2   1   3 715.721 28.6562   2
  -1  -2   5 2113.10 44.3980  -3
   2   1   3 2113.10 44.3980   1
   3   1   3 313.838 22.6460   2
  -1  -3   6 1044.32 42.4208  -3
   3   1   3 1044.32 42.4208   1
   3   1   3 984.001 28.1094   1
   4   1   3 11.5158 7.80860   1
   4   1   3 18.5120 13.3616   2
   5   1   3 32.1175 15.7103   2
   5   1   3 66.4500 20.1131   1
  -1  -6   8 290.444 46.9108  -3
   6   1   3 290.444 46.9108   1
   6   1   3 29.4489 16.8391   2
   7   1   3 25.2637 24.0574   1
   7   1   3 16.7372 22.2056   2
  -8   2   3 12.5790 18.7378   1
  -8   2   3 8.08614 16.2790   2
  -7   2   3 59.9635 14.4147   2
  -7   2   3 114.496 23.1636   1
  -2   6   0 89.0426 17.1716  -3
  -6   2   3 89.0426 17.1716   1
  -6   2   3 22.5136 11.2460   2
  -2   5   1 275.628 17.8428  -3
  -5   2   3 275.628 17.8428   1
  -5   2   3 69.2471 11.7581   2
  -4   2   3 47.2557 10.0598   1
  -4   2   3 23.0055 8.18068   2
  -2   3   2 37.6955 15.9938  -3
  -3   2   3 37.6955 15.9938   1
  -3   2   3 24.4614 7.07696   2
  -3   2   3 41.3803 11.1206   1
  -2   2   3 3.70760 9.31010  -3
  -2   2   3 3.70760 9.31010   1
  -2   2   3 3.92223 8.44840   2
  -1   2   3 45.2579 7.41743   2
  -1   2   3 111.662 9.08327   1
   0   2   3 42.9310 7.16461   2
   0   2   3 117.076 8.19176   1
   1   2   3 119.643 10.2353   2
  -2  -1   5 473.869 29.0834  -3
   2  -2   3 473.869 29.0834  -2
   1   2   3 473.869 29.0834   1
  -2  -2   6 220.990 18.4182  -3
   2  -2   5 220.990 18.4182  -2
   2   2   3 220.990 18.4182   1
   2  -2   7 457.906 21.0334  -2
   3   2   3 457.906 21.0334   1
   2  -2   9 98.6529 18.0061  -2
   4   2   3 98.6529 18.0061   1
  -2  -5   8 327.853 52.8034  -3
   2  -2  11 327.853 52.8034  -2
   5   2   3 327.853 52.8034   1
   6   2   3 20.0260 21.7048   2
  -2  -6   9 -76.020 57.3718  -3
   2  -2  13 -76.020 57.3718  -2
   6   2   3 -76.020 57.3718   1
   7   2   3 -10.484 25.2035   2
  -8   3   3 28.5413 24.1589   2
  -8   3   3 63.7171 22.0132   1
  -7   3   3 90.1112 25.7846   2
  -3   7   0 333.092 38.0977  -3
  -7   3   3 333.092 38.0977   1
  -3   6   1 97.3477 20.1031  -3
  -6   3   3 97.3477 20.1031   1
  -6   3   3 40.9549 20.7204   2
  -5   3   3 140.076 14.7975   1
  -5   3   3 47.1505 11.4416   2
  -3   4   2 626.192 25.5114  -3
  -4   3   3 626.192 25.5114   1
  -4   3   3 167.520 14.5728   2
  -3   3   3 4200.13 56.5521  -3
  -3   3   3 4200.13 56.5521   1
  -3   3   3 1259.28 32.1139   2
  -2   3   3 668.098 21.3790   1
  -2   3   3 201.545 13.3047   2
  -1   3   3 155.072 12.0691   2
  -1   3   3 421.435 16.8443   1
  -3   0   5 591.914 20.5594  -3
   0   3   3 591.914 20.5594   1
   0   3   3 140.168 11.4494   2
  -3  -1   6 2409.10 48.4417  -3
   1   3   3 2409.10 48.4417   1
   1   3   3 579.463 18.0152   2
   2   3   3 349.871 20.2109   1
   2   3   3 79.3744 24.1726   2
   3   3   3 7.72971 9.72725   1
   3   3   3 8.13100 12.8138   2
   4   3   3 154.512 19.3593   1
  -3  -5   9 212.153 48.1221  -3
   5   3   3 212.153 48.1221   1
   3  -2  11 28.7363 34.9419  -3
   5   3   3 28.7363 34.9419   2
   2  -3  14 69.5093 53.1146  -2
   6   3   3 69.5093 53.1146   1
  -4   8   0 13.7850 37.1655  -3
  -3   4  13 13.7850 37.1655  -2
  -8   4   3 13.7850 37.1655   1
  -4   7   1 100.016 41.1244  -3
  -3   4  11 100.016 41.1244  -2
  -7   4   3 100.016 41.1244   1
  -3   4   9 49.2913 19.2065  -2
  -6   4   3 49.2913 19.2065   1
  -4   5   2 76.3347 30.4482  -3
  -5   4   3 76.3347 30.4482   1
  -4   4   3 -31.458 18.1334  -3
  -4   4   3 -31.458 18.1334   1
  -4   3   4 2.96777 25.3537  -3
  -3   4   3 2.96777 25.3537   1
  -3   4   3 0.59921 14.1464   2
  -3   4   3 16.1496 10.7537   1
  -4   3   4 35.2403 19.7109  -3
  -3   4   3 35.2403 19.7109   2
  -2   4   3 23.5062 8.55069   1
  -2   4   3 2.98921 7.21414   2
  -4   1   5 448.526 21.1764  -3
  -1   4   3 448.526 21.1764   1
  -1   4   3 108.009 13.0832   2
  -4   0   6 91.6323 15.7150  -3
   0   4   3 91.6323 15.7150   1
   0   4   3 19.6177 7.59889   2
   1   4   3 455.360 18.1472   1
   1   4   3 136.675 11.6727   2
   2   4   3 25.9505 21.3944   2
   2   4   3 73.1275 16.1156   1
   3   4   3 85.6936 26.5933   2
   3   4   3 243.266 25.1008   1
  -4  -3   8 231.812 44.9849  -3
   3   4   3 231.812 44.9849   1
  -4  -4   9 117.828 43.8689  -3
   4   4   3 117.828 43.8689   1
   4   4   3 -9.4644 16.8901   2
   4   4   3 27.0416 19.2181   1
   5   4   3 89.5945 19.3752   1
   6   4   3 -22.462 21.6902   2
   6   4   3 0.90068 30.0218   1
  -7   5   3 15.9879 15.4594   1
  -7   5   3 -8.3769 23.5142   2
  -5   6   2 16.0415 34.2840  -3
  -6   5   3 16.0415 34.2840   1
  -6   5   3 12.0897 22.4519   2
  -5   5   3 1215.45 56.9494  -3
  -3   5   7 1215.45 56.9494  -2
  -5   5   3 1215.45 56.9494   1
  -5   3   8 319.381 30.5883  -3
  -5   5   3 319.381 30.5883   2
  -5   5   3 707.158 47.0189  -3
  -5   5   3 707.158 47.0189   1
  -5   5   3 318.745 48.6189   2
  -5   4   4 1037.65 60.3026  -3
  -4   5   3 1037.65 60.3026   1
  -5   3   6 346.688 47.2726  -3
  -4   5   3 346.688 47.2726   2
  -5  -1   7 323.360 34.6613  -3
   3  -5   5 323.360 34.6613  -2
   1   5   3 323.360 34.6613   1
  -5  -3   9 51.3653 59.9939  -3
   3  -5   9 51.3653 59.9939  -2
   3   5   3 51.3653 59.9939   1
   3   5   3 61.8540 25.4160   2
   4   5   3 52.3876 18.0504   1
   4   5   3 9.67203 31.3261   2
  -5  -5  10 14.7154 70.8153  -3
   5   5   3 14.7154 70.8153   1
   5   5   3 31.6336 28.5949   2
  -7   6   3 10.2808 14.7859   2
  -6   7   2 45.2628 33.6980  -3
  -7   6   3 45.2628 33.6980   1
  -6   6   3 1.90329 19.4799  -3
  -6   6   3 1.90329 19.4799   1
  -6   6   3 15.3265 13.5642   2
  -6   5   4 -3.1912 37.6201  -3
  -5   6   3 -3.1912 37.6201   1
  -5   6   3 11.2706 10.8973   2
  -4   6   3 6.50327 9.85810   2
  -6   4   4 52.9074 41.4618  -3
  -4   6   3 52.9074 41.4618   1
  -4   6   3 18.8789 13.9395   1
  -6   3   5 157.816 22.3287  -3
  -3   6   3 157.816 22.3287   1
  -3   6   3 6.76890 9.70766   2
  -2   6   3 32.9908 11.0107   2
  -6   2   6 183.274 24.5452  -3
  -2   6   3 183.274 24.5452   1
  -1   6   3 -4.1436 9.10976   2
  -1   6   3 18.8534 10.2024   1
   0   6   3 72.1958 13.0658   2
   0   6   3 289.574 35.5806   1
   1   6   3 28.4321 19.3340   1
   1   6   3 17.4149 21.1274   2
  -6  -1   8 25.5417 28.1420  -3
   1   6   3 25.5417 28.1420   1
   2   6   3 59.9305 30.9677   2
   2   6   3 155.678 30.9847   1
   3   6   3 -18.107 12.3317   1
   3   6   3 16.3410 26.9814   2
   4   6   3 38.3807 33.0472   1
  -6  -4  10 128.127 48.8958  -3
   4   6   3 128.127 48.8958   1
   4   6   3 47.9348 30.9372   2
  -6   7   3 157.334 22.9513   2
  -7   6   4 284.601 51.0473  -3
  -6   7   3 284.601 51.0473   1
  -7   5   4 73.7783 49.9788  -3
  -5   7   3 73.7783 49.9788   1
  -5   7   3 10.6130 12.6350   2
  -5   7   3 79.3745 21.8643   1
  -4   7   3 20.4932 12.8201   2
  -3   7   3 11.2108 12.6217   2
  -2   7   3 455.633 27.5180   1
  -2   7   3 137.191 19.3833   2
  -1   7   3 45.0811 13.8832   2
  -1   7   3 104.592 30.1578   1
  -7   1   7 200.082 33.4899  -3
  -1   7   3 200.082 33.4899   1
   0   7   3 12.5598 13.6136   2
   0   7   3 8.62133 19.8931   1
   1   7   3 63.3900 16.4364   1
   1   7   3 16.2130 26.4222   2
   2   7   3 17.9979 30.3102   2
   2   7   3 83.2854 23.5241   1
  -4   8   3 39.9046 15.7102  -2
  -4   8   3 39.9046 15.7102   1
  -4   8   1 -27.420 28.4404  -2
  -3   8   3 -27.420 28.4404   1
   4  -8   1 58.9440 46.9059  -2
  -2   8   3 58.9440 46.9059   1
  -1   8   3 21.2758 32.7223   2
   4  -8   3 59.5998 50.3144  -2
  -1   8   3 59.5998 50.3144   1
  -8   1   8 50.8533 36.1554  -3
  -1   8   3 50.8533 36.1554   1
   0   8   3 51.8503 34.5286   2
   4  -8   5 89.5152 51.2230  -2
   0   8   3 89.5152 51.2230   1
   0   8   3 38.0336 22.9756   1
  -2  -8   4 -30.636 30.6406   2
  -2  -8   4 36.2306 16.2543   1
  -1  -8   4 156.971 21.3439   1
  -1  -8   4 57.8713 33.8047   2
   0  -8   4 29.0846 13.5179   2
   0  -8   4 91.5112 16.6742   1
   1  -8   4 0.77783 28.2342   1
   1  -8   4 -6.4408 11.0036   2
  -8   1   1 -21.297 31.4593  -3
   1  -8   4 -21.297 31.4593   1
   2  -8   4 4.12052 11.9584   2
  -8   2   0 -20.436 32.4644  -3
   2  -8   4 -20.436 32.4644   1
   2  -8   4 -16.300 29.5355   1
   3  -8   4 271.644 23.6737   1
   3  -8   4 113.331 20.2472   2
   4  -8   4 39.9949 16.0768   2
   8  -4   1 67.0425 53.8534  -3
   4  -8   4 67.0425 53.8534   1
  -4  -7   4 -3.8258 36.8606   2
  -4  -7   4 55.8182 16.6777   1
   0  -7  10 88.0127 49.6968  -2
  -3  -7   4 88.0127 49.6968   1
  -3  -7   4 45.0776 33.0506   2
   0  -7   8 2.56172 47.7378  -2
  -2  -7   4 2.56172 47.7378   1
  -2  -7   4 63.3036 34.8129   2
   0  -7   6 86.9448 24.5454  -2
  -1  -7   4 86.9448 24.5454   1
  -7   0   1 90.6213 27.5847  -3
   0  -7   4 90.6213 27.5847  -2
   0  -7   4 90.6213 27.5847   1
   0  -7   4 159.939 46.2739  -2
   0  -7   4 159.939 46.2739   1
  -7   1   0 22.9316 25.4447  -3
   0  -7   2 22.9316 25.4447  -2
   1  -7   4 22.9316 25.4447   1
   0  -7   2 41.4206 32.1373  -2
   1  -7   4 41.4206 32.1373   1
   0   7   0 79.5939 17.2496  -2
   2  -7   4 79.5939 17.2496   1
   7  -3   1 38.6753 30.4364  -3
   0   7   2 38.6753 30.4364  -2
   3  -7   4 38.6753 30.4364   1
   7  -4   2 69.4007 40.4713  -3
   0   7   4 69.4007 40.4713  -2
   4  -7   4 69.4007 40.4713   1
  -7   0  11 -16.175 49.2618  -3
   5  -7   4 -16.175 49.2618   2
   5  -7   4 -8.5187 27.5535   1
  -6  -5   4 90.6691 64.6286  -3
  -5  -6   4 90.6691 64.6286   1
  -5  -6   4 49.6587 34.8144   2
  -4  -6   4 -39.975 26.7322   2
  -6  -4   3 95.3034 55.4096  -3
  -4  -6   4 95.3034 55.4096   1
  -4  -6   4 18.6112 28.8668   1
  -3  -6   4 111.330 20.8892   1
  -3  -6   4 19.3557 29.5175   2
  -2  -6   4 348.087 21.8997   1
  -2  -6   4 205.327 42.4701   2
  -1  -6   4 32.6638 24.7679   1
  -1  -6   4 17.6352 9.39095   2
   0  -6   4 15.0912 21.9804   1
   0  -6   4 5.59881 8.27908   2
   6   0   0 38.7040 19.7508  -3
   0  -6   4 38.7040 19.7508   1
   1  -6   4 249.450 19.2036   1
   1  -6   4 92.7973 14.8646   2
   6  -2   1 1087.25 35.0807  -3
   2  -6   4 1087.25 35.0807   1
   2  -6   4 316.428 19.9646   2
   6  -3   2 146.178 23.9245  -3
   3  -6   4 146.178 23.9245   1
   3  -6   4 17.2996 20.7080   2
   4  -6   4 11.1058 22.7468   1
   4  -6   4 9.84542 21.2555   2
   5  -6   4 28.3138 24.4141   2
   6  -5   3 230.385 53.2858  -3
   5  -6   4 230.385 53.2858   1
   6  -6   4 87.2749 29.7477   2
   6  -6   4 343.450 46.0408  -3
   6  -6   4 343.450 46.0408   1
  -6  -5   4 9.65145 28.8901   1
  -5  -5   4 8.78926 24.1873   1
   5   1   6 137.189 59.0457  -3
  -4  -5   4 137.189 59.0457   2
  -4  -5   4 145.095 19.2383   1
  -5  -3   2 -7.7810 38.3713  -3
  -3  -5   4 -7.7810 38.3713   1
  -3  -5   4 18.2109 19.9347   1
  -3  -5   4 15.2100 24.7716   2
  -5  -2   1 239.489 37.2326  -3
  -2  -5   4 239.489 37.2326   1
  -2  -5   4 259.178 32.8286   1
  -2  -5   4 99.4113 33.8874   2
  -1  -5   4 -3.0396 6.06565   2
  -1  -5   4 11.9288 21.0825   1
   5   1   0 70.8270 17.3157  -3
  -1  -5   4 70.8270 17.3157   1
   0  -5   4 100.478 13.0471   1
   0  -5   4 47.9241 10.1084   2
   1  -5   4 -6.6471 6.89082   2
   5  -1   1 -0.9493 40.4336  -3
   1  -5   4 -0.9493 40.4336   1
   1  -5   4 8.95600 8.10410   1
   2  -5   4 -3.6270 6.70603   2
   5  -2   2 47.5512 16.8506  -3
   2  -5   4 47.5512 16.8506   1
   3  -5   4 -13.852 7.81331   2
   3  -5   4 12.5224 10.3441   1
   5  -4   3 88.0338 23.3916  -3
   4  -5   4 88.0338 23.3916   1
   4  -5   4 15.0144 8.39255   2
   5  -5   4 -9.6048 9.23159   2
   5  -5   4 4.18671 17.9960  -3
   5  -5   4 4.18671 17.9960   1
   6  -5   4 24.7841 21.7313   2
   5  -6   5 71.2539 30.1324  -3
   6  -5   4 71.2539 30.1324   1
   7  -5   4 0.12465 23.0555   2
   7  -5   4 32.7175 36.8121   1
  -6  -4   4 13.5714 20.4330   2
  -5  -4   4 28.1671 19.3141   2
  -1  -4  10 518.261 36.7692  -2
  -4  -4   4 518.261 36.7692   1
  -1  -4   8 500.039 38.6154  -2
  -3  -4   4 500.039 38.6154   1
  -4  -3   1 647.414 42.0896  -3
  -1  -4   8 647.414 42.0896  -2
  -3  -4   4 647.414 42.0896   1
  -1  -4   6 48.4444 14.4698  -2
  -2  -4   4 48.4444 14.4698   1
  -1  -4   4 20.9066 30.8255  -2
  -1  -4   4 20.9066 30.8255   1
  -1  -4   2 2146.64 36.8646  -2
   0  -4   4 2146.64 36.8646   1
   1  -4   4 515.230 19.8181   2
   4  -1   2 2051.60 37.0813  -3
   1   4   0 2051.60 37.0813  -2
   1  -4   4 2051.60 37.0813   1
   2  -4   4 33.6944 13.5010   2
   2  -4   4 91.6111 30.0139   1
   3  -4   4 13.4448 7.60937   2
   4  -3   3 2.17490 16.7567  -3
   3  -4   4 2.17490 16.7567   1
   4  -4   4 879.656 28.0616  -3
   4  -4   4 879.656 28.0616   1
   4  -4   4 271.249 33.3226   2
   4  -5   5 604.164 55.7770  -3
   5  -4   4 604.164 55.7770   1
   5  -4   4 138.583 15.5240   2
   6  -4   4 13.3100 10.7296   2
   6  -4   4 9.43614 25.9834   1
   7  -4   4 2.61970 11.9979   2
   4  -7   6 -21.304 38.5230  -3
   7  -4   4 -21.304 38.5230   1
  -7  -3   4 44.4773 24.7362   2
  -7  -3   4 85.2868 26.3556   1
  -6  -3   4 66.0324 23.3461   1
  -6  -3   4 31.2719 21.2510   2
  -5  -3   4 88.6041 20.3783   1
  -5  -3   4 56.8707 24.2681   2
  -3  -4   1 95.9760 30.5504  -3
  -4  -3   4 95.9760 30.5504   1
  -4  -3   4 57.3903 15.4185   1
  -4  -3   4 16.0876 17.6008   2
  -3  -3   4 289.424 33.4347   1
   3   3   0 406.335 35.0230  -3
  -3  -3   4 406.335 35.0230   1
  -3  -3   4 91.9515 22.7966   2
  -2  -3   4 49.2750 10.0660   1
  -2  -3   4 16.3836 17.2965   2
  -1  -3   4 51.5361 10.0511   2
  -1  -3   4 153.705 30.5092   1
   3   1   1 114.896 17.3988  -3
  -1  -3   4 114.896 17.3988   1
   0  -3   4 7.18337 7.40127   2
   3   0   2 20.7249 8.05956  -3
   0  -3   4 20.7249 8.05956   1
   1  -3   4 0.74057 7.41378   2
   1  -3   4 5.22095 18.1997   1
   2  -3   4 3.48258 7.97742   2
   3  -2   3 40.8052 12.6896  -3
   2  -3   4 40.8052 12.6896   1
   2  -3   4 21.7436 20.9123   1
   3  -3   4 180.690 33.9654  -3
   3  -3   4 180.690 33.9654   1
   1   3   8 163.133 22.9542  -2
   5  -3   4 163.133 22.9542   1
   3  -6   6 211.347 29.6239  -3
   1   3  10 211.347 29.6239  -2
   6  -3   4 211.347 29.6239   1
   3  -7   7 172.208 47.8100  -3
   1   3  12 172.208 47.8100  -2
   7  -3   4 172.208 47.8100   1
  -8  -2   4 25.5005 27.4681   1
  -8  -2   4 -5.5232 27.7974   2
  -7  -2   4 10.4032 26.5290   1
  -6  -2   4 67.4136 20.2840   1
  -5  -2   4 214.674 32.8354   2
  -4  -2   4 154.336 10.9702   1
  -4  -2   4 33.2007 16.2392   2
  -3  -2   4 133.982 14.8118   1
  -3  -2   4 52.9794 18.3205   2
   2   2   1 933.937 30.8773  -3
  -2  -2   4 933.937 30.8773   1
  -2  -2   4 225.820 11.5023   2
  -2  -2   4 784.398 37.5669   1
  -1  -2   4 1286.08 25.5061   2
   2   1   2 4064.07 43.2388  -3
  -1  -2   4 4064.07 43.2388   1
   0  -2   4 129.751 9.02261   2
   0  -2   4 410.307 27.7957   1
   1  -2   4 118.586 11.0239   2
   1  -2   4 282.745 24.5288   1
   2  -2   4 160.129 13.5162   2
   3  -2   4 734.639 26.5050   2
   2  -3   5 2811.93 80.4049  -3
   3  -2   4 2811.93 80.4049   1
   4  -2   4 97.9115 10.7359   2
   4  -2   4 227.178 18.5658   1
   5  -2   4 -2.7541 13.8836   2
  -2  -1  16 135.840 50.4131  -2
  -8  -1   4 135.840 50.4131   1
  -8  -1   4 -0.2952 20.9998   2
  -1  -6   1 73.8772 37.3118  -3
  -2  -1  12 73.8772 37.3118  -2
  -6  -1   4 73.8772 37.3118   1
  -2  -1   8 101.925 21.4064  -2
  -4  -1   4 101.925 21.4064   1
  -3  -1   4 261.392 11.7454   1
  -2  -1   4 5.60957 7.75290   2
   1   2   2 55.9277 15.1801  -3
  -2  -1   4 55.9277 15.1801   1
  -1  -1   4 13.5003 7.87175   1
  -1  -1   4 10.5032 3.24811   2
   0  -1   4 -2.0316 2.73887   2
   0  -1   4 8.56624 6.46002   1
   1  -1   4 64.9087 6.16955   2
   1  -1   4 179.057 15.7752  -3
   1  -1   4 179.057 15.7752   1
   2  -1   4 106.736 9.83162   1
   2  -1   4 35.8122 7.22250   2
   3  -1   4 464.174 18.8465   1
   3  -1   4 170.947 13.9583   2
   4  -1   4 32.6114 9.81932   2
   1  -4   6 561.061 26.3504  -3
   4  -1   4 561.061 26.3504   1
   5  -1   4 99.1171 12.4372   2
   1  -5   7 344.397 25.7741  -3
   5  -1   4 344.397 25.7741   1
   6  -1   4 16.1852 8.62996   2
   1  -6   8 125.168 45.2149  -3
   6  -1   4 125.168 45.2149   1
   7  -1   4 54.0245 24.2032   2
  -8   0   4 2.31610 18.8186   2
  -8   0   4 -12.429 20.6987   1
  -7   0   4 51.8527 19.0219   2
   0  -7   1 251.790 40.4246  -3
  -7   0   4 251.790 40.4246   1
  -6   0   4 407.681 32.5804   1
  -6   0   4 160.311 16.9038   2
  -5   0   4 10.0546 11.0737   1
  -5   0   4 7.68896 7.77192   2
   0   4   1 52.1209 8.48801  -3
  -4   0   4 52.1209 8.48801   1
  -4   0   4 13.9924 5.69761   2
   0   3   2 2994.73 50.4017  -3
  -3   0   4 2994.73 50.4017   1
  -3   0   4 850.702 19.3529   2
  -2   0   4 1260.11 17.4000   2
  -2   0   4 3847.93 37.9503   1
   0   1   3 382.454 13.9536  -3
  -1   0   4 382.454 13.9536   1
  -1   0   4 95.0336 4.64065   2
  -1   0   4 253.764 15.9081   1
   0   0   4 250.762 16.2358  -3
   2   0   0 250.762 16.2358  -2
   0   0   4 250.762 16.2358   1
   2   0   2 3009.47 34.4854  -2
   1   0   4 3009.47 34.4854   1
   0  -1   5 3524.15 47.4634  -3
   2   0   2 3524.15 47.4634  -2
   1   0   4 3524.15 47.4634   1
   2   0   4 2822.81 36.4736  -2
   2   0   4 2822.81 36.4736   1
   2   0   6 527.693 24.1362  -2
   3   0   4 527.693 24.1362   1
   0  -3   6 511.867 34.3054  -3
   2   0   6 511.867 34.3054  -2
   3   0   4 511.867 34.3054   1
   4   0   4 19.5087 10.4359   2
   0  -4   7 77.6824 19.0980  -3
   2   0   8 77.6824 19.0980  -2
   4   0   4 77.6824 19.0980   1
   5   0   4 77.0157 18.2177   2
   5   0   4 196.691 26.3114   1
   6   0   4 70.6525 17.8145   2
   7   0   4 8.70347 20.4023   2
  -8   1   4 20.4178 15.3390   2
   1  -8   1 86.1694 41.8997  -3
  -8   1   4 86.1694 41.8997   1
  -7   1   4 14.1540 9.54321   2
  -7   1   4 37.1529 17.6330   1
  -6   1   4 84.6973 12.9518   2
  -6   1   4 115.065 22.1089   1
  -5   1   4 37.8566 9.14462   2
  -1   5   1 395.592 17.1784  -3
  -5   1   4 395.592 17.1784   1
  -4   1   4 82.8098 10.5221   2
  -1   4   2 197.370 15.0827  -3
  -4   1   4 197.370 15.0827   1
  -3   1   4 10.4614 5.75347   1
  -3   1   4 6.07725 4.87649   2
  -2   1   4 8.20089 7.35019   1
  -2   1   4 5.54313 3.78492   2
  -1   2   3 47.7738 11.9045  -3
  -2   1   4 47.7738 11.9045   1
  -1   1   4 2.22201 3.23532   2
  -1   1   4 10.6071 5.31180  -3
  -1   1   4 10.6071 5.31180   1
   0   1   4 90.3936 6.77407   2
  -1   0   5 280.814 14.5403  -3
   0   1   4 280.814 14.5403   1
   0   1   4 307.345 19.9586   1
   1   1   4 3.00311 4.42292   2
   1   1   4 6.86196 5.68208   1
  -1  -2   6 1156.52 27.6536  -3
   2   1   4 1156.52 27.6536   1
   2   1   4 265.237 12.9278   2
   3   1   4 14.7941 11.6878   2
  -1  -3   7 495.331 21.0022  -3
   3   1   4 495.331 21.0022   1
   4   1   4 423.866 18.5410   1
   4   1   4 157.921 21.0567   2
   5   1   4 19.1554 14.6297   2
   5   1   4 10.0118 17.9566   1
  -1  -7  10 -14.754 57.4844  -3
   7   1   4 -14.754 57.4844   1
   7   1   4 -6.6340 21.6544   2
  -2   8   0 169.145 42.7481  -3
  -3   2  14 169.145 42.7481  -2
  -8   2   4 169.145 42.7481   1
  -3   2  12 100.625 32.6683  -2
  -7   2   4 100.625 32.6683   1
  -5   2   4 73.3929 21.0502   2
  -4   2   4 853.854 41.9659   2
  -4   2   4 2317.56 41.7247   1
  -3   2   4 285.609 14.5004   2
  -2   3   3 1122.15 37.0792  -3
  -3   2   4 1122.15 37.0792   1
  -2   2   4 307.185 14.0457   2
  -2   2   4 1059.41 30.8686  -3
  -2   2   4 1059.41 30.8686   1
  -1   2   4 500.972 17.1606   1
  -1   2   4 140.708 19.6165   2
   0   2   4 1153.11 25.0519   2
   0   2   4 4275.77 50.7506   1
   1   2   4 183.564 12.0531   2
  -2  -1   6 781.404 26.4811  -3
   1   2   4 781.404 26.4811   1
  -2  -2   7 3.84657 14.6672  -3
   2   2   4 3.84657 14.6672   1
   2   2   4 21.2594 13.2587   2
   3   2   4 60.6475 18.1809   2
   3   2   4 167.609 14.8657   1
   4   2   4 299.816 17.7154   1
   5   2   4 76.7091 18.2405   1
   5   2   4 32.8244 19.7278   2
  -2  -5   9 146.989 44.4996  -3
   5   2   4 146.989 44.4996   1
   6   2   4 34.2160 22.1802   2
   7   2   4 42.6448 25.0928   2
   7   2   4 96.9580 33.8522   1
  -8   3   4 51.1914 20.5549   1
  -8   3   4 47.8096 17.3599   2
  -3   7   1 141.139 22.0014  -3
  -7   3   4 141.139 22.0014   1
  -7   3   4 7.04250 13.1895   2
  -3   6   2 234.484 30.9720  -3
  -6   3   4 234.484 30.9720   1
  -6   3   4 21.7229 21.4881   2
  -3   3   8 64.7376 29.7682  -2
  -5   3   4 64.7376 29.7682   1
  -5   3   4 24.0750 18.7228   2
  -3   4   3 60.6707 17.1501  -3
  -3   3   6 60.6707 17.1501  -2
  -4   3   4 60.6707 17.1501   1
  -3   3   4 1.33454 15.4377  -3
  -3   3   4 1.33454 15.4377  -2
  -3   3   4 1.33454 15.4377   1
  -3   2   5 83.8119 17.5655  -3
  -3   3   2 83.8119 17.5655  -2
  -2   3   4 83.8119 17.5655   1
  -3   3   2 47.0242 16.0193  -2
  -2   3   4 47.0242 16.0193   1
  -3   3   0 87.5928 11.1766  -2
  -1   3   4 87.5928 11.1766   1
  -3   0   6 291.354 21.9346  -3
   3  -3   2 291.354 21.9346  -2
   0   3   4 291.354 21.9346   1
   1   3   4 64.3419 22.0860   2
   2   3   4 357.857 27.2035   1
   2   3   4 109.778 26.4953   2
   3   3   4 203.174 18.4294   1
   3   3   4 77.0805 19.6982   2
  -3  -4   9 239.125 25.2156  -3
   4   3   4 239.125 25.2156   1
   4   3   4 25.7025 17.5932   2
  -3  -5  10 59.1249 49.2153  -3
   5   3   4 59.1249 49.2153   1
   5   3   4 55.5804 21.4613   1
   5   3   4 36.6801 19.0755   2
   6   3   4 62.5676 23.1503   2
   6   3   4 2.95015 28.1151   1
  -8   4   4 4.40175 15.8562   2
  -4   8   1 35.1426 38.0991  -3
  -8   4   4 35.1426 38.0991   1
  -4   7   2 33.3999 36.9652  -3
  -7   4   4 33.3999 36.9652   1
  -7   4   4 -3.2611 13.7757   2
  -6   4   4 388.373 24.1050   1
  -6   4   4 165.165 20.0647   2
  -4   5   3 1281.94 38.7124  -3
  -5   4   4 1281.94 38.7124   1
  -5   4   4 311.753 20.8388   2
  -4   4   4 5.55488 8.23887   2
  -4   4   4 8.73291 10.8219  -3
  -4   4   4 8.73291 10.8219   1
  -4   3   5 273.338 30.9826  -3
  -3   4   4 273.338 30.9826   1
  -3   4   4 69.4035 13.4865   2
  -3   4   4 220.151 20.5761   1
  -2   4   4 1340.29 34.3339   1
  -2   4   4 367.580 19.9095   2
  -4   1   6 2181.10 42.9458  -3
  -1   4   4 2181.10 42.9458   1
  -1   4   4 488.295 21.2340   2
  -4   0   7 69.1305 16.3747  -3
   0   4   4 69.1305 16.3747   1
   0   4   4 6.75684 18.2952   2
   1   4   4 2.46065 8.13321   1
   2   4   4 331.403 24.0916   1
  -4  -3   9 429.102 57.0150  -3
   3  -4   8 429.102 57.0150  -2
   3   4   4 429.102 57.0150   1
  -4  -3   9 291.793 40.4745  -3
   3   4   4 291.793 40.4745   1
   3   4   4 57.3162 25.7025   2
  -4  -4  10 141.215 59.6118  -3
   3  -4  10 141.215 59.6118  -2
   4   4   4 141.215 59.6118   1
   4   4   4 18.4502 20.9834   2
   3  -4  10 172.753 33.1841  -2
   4   4   4 172.753 33.1841   1
   3  -4  12 97.7751 29.4116  -2
   5   4   4 97.7751 29.4116   1
  -7   5   4 1.91392 24.5788   2
  -7   5   4 42.0137 17.3586   1
  -6   5   4 6.76657 10.7237   2
  -5   6   3 73.1067 37.2089  -3
  -6   5   4 73.1067 37.2089   1
  -5   5   4 0.43892 9.88799   2
  -5   5   4 -3.0399 14.5629  -3
  -5   5   4 -3.0399 14.5629   1
  -4   5   4 10.0536 9.81128   2
  -5   4   5 6.88149 19.1447  -3
  -4   5   4 6.88149 19.1447   1
  -3   5   4 31.3353 10.7159   2
  -3   5   4 59.5642 12.5159   1
  -5   2   6 23.0206 15.9275  -3
  -2   5   4 23.0206 15.9275   1
  -2   5   4 30.8676 19.2765   2
  -1   5   4 109.252 14.6101   2
  -5   1   7 320.156 23.0441  -3
  -1   5   4 320.156 23.0441   1
   0   5   4 15.5343 9.95049   1
   0   5   4 11.9520 10.0370   2
   1   5   4 249.467 30.1941   1
   1   5   4 96.0228 14.1359   2
  -5  -1   8 329.057 35.8581  -3
   1   5   4 329.057 35.8581   1
  -5  -2   9 5.03508 30.6274  -3
   2   5   4 5.03508 30.6274   1
   2   5   4 23.6003 25.3985   2
   3   5   4 71.0549 31.0644   2
   3   5   4 188.273 29.5553   1
  -5  -3  10 269.339 36.9450  -3
   3   5   4 269.339 36.9450   1
   4   5   4 20.6300 25.7011   2
   4   5   4 23.1825 19.1801   1
   5   5   4 2.22868 28.3176   2
   5   5   4 61.2976 33.1485   1
  -6   7   3 430.411 56.6857  -3
  -4   6  10 430.411 56.6857  -2
  -7   6   4 430.411 56.6857   1
  -6   6   4 140.462 24.8649  -3
  -4   6   8 140.462 24.8649  -2
  -6   6   4 140.462 24.8649   1
  -6   5   5 29.0632 42.6652  -3
  -4   6   6 29.0632 42.6652  -2
  -5   6   4 29.0632 42.6652   1
  -4   6   4 67.9708 25.1605  -2
  -4   6   4 67.9708 25.1605   1
  -2   6   4 118.690 34.0873   2
  -6   2   7 576.911 61.3208  -3
  -4   6   0 576.911 61.3208  -2
  -2   6   4 576.911 61.3208   1
  -1   6   4 8.73941 10.2458   1
  -1   6   4 7.27003 24.2299   2
   0   6   4 52.1201 21.1133   1
  -6   0   8 42.3676 29.1305  -3
   0   6   4 42.3676 29.1305   1
   0   6   4 2.41348 12.1282   2
   1   6   4 208.549 34.6931   1
   1   6   4 87.5582 15.2700   2
  -6  -1   9 262.014 34.4850  -3
   1   6   4 262.014 34.4850   1
   2   6   4 90.1265 28.8818   1
   2   6   4 70.4159 34.2130   2
   3   6   4 47.1252 16.3021   1
   3   6   4 29.2958 27.9387   2
  -5   7   4 21.0250 13.8842   2
  -7   5   5 -19.145 49.0380  -3
  -5   7   4 -19.145 49.0380   1
  -5   7   4 23.0047 17.8268   1
  -7   4   6 15.7453 22.9431  -3
  -4   7   4 15.7453 22.9431   1
  -4   7   4 -6.1339 11.4355   2
  -3   7   4 0.68900 11.9542   2
  -2   7   4 88.4123 39.7308   1
  -1   7   4 61.9614 33.1655   1
   4  -7   6 123.339 32.2603  -2
   1   7   4 123.339 32.2603   1
   4  -7   8 58.5443 28.3209  -2
   2   7   4 58.5443 28.3209   1
  -3   8   4 15.7900 14.5384   2
  -3   8   4 4.52740 14.8790   1
  -2   8   4 36.3284 17.1628   2
  -8   2   8 -46.289 37.1398  -3
  -2   8   4 -46.289 37.1398   1
  -2   8   4 -9.8843 25.6077   1
  -1   8   4 1.15991 34.4977   2
  -1   8   4 66.7509 32.4384   1
  -2  -8   5 -10.249 30.4534   2
  -2  -8   5 18.7300 17.1779   1
  -1  -8   5 32.2899 14.4716   2
  -1  -8   5 51.2121 16.2409   1
   0  -8   5 -2.3453 12.4726   1
   0  -8   5 -7.2823 12.7708   2
   1  -8   5 -5.2367 13.5208   2
   1  -8   5 14.5760 13.1136   1
   8  -2   1 -7.9773 32.6017  -3
   2  -8   5 -7.9773 32.6017   1
  -8   0   5 12.0118 30.1350  -3
   2  -8   5 12.0118 30.1350   2
   2  -8   5 5.83518 28.2214   2
   2  -8   5 65.8030 31.1398   1
   3  -8   5 -3.5465 32.6167   1
  -8   0   7 34.1425 35.3401  -3
   3  -8   5 34.1425 35.3401   2
   3  -8   5 56.4223 32.8433   2
   0   8   3 2.88138 43.6672  -2
   4  -8   5 2.88138 43.6672   1
   4  -8   5 29.4050 32.6626   1
   4  -8   5 -18.153 16.2355   2
  -4  -7   5 54.2546 14.8234   1
  -4  -7   5 32.5294 42.5988   2
  -3  -7   5 114.453 35.1521   1
   7   1   4 85.1451 75.4340  -3
  -3  -7   5 85.1451 75.4340   2
  -7  -3   2 80.9297 31.2162  -3
  -3  -7   5 80.9297 31.2162   1
  -2  -7   5 26.3971 12.4146   1
  -2  -7   5 25.9210 31.2650   2
  -1  -7   5 10.6084 10.6454   2
  -1  -7   5 12.7024 11.1810   1
   0  -7   5 48.0388 12.5634   2
   7   0   0 115.776 29.3808  -3
   0  -7   5 115.776 29.3808   1
   0  -7   5 60.0595 29.6008   1
   1  -7   5 211.522 19.7337   2
   1  -7   5 588.043 54.8828   1
   2  -7   5 21.1745 12.3362   2
   2  -7   5 38.8760 13.3019   1
   3  -7   5 43.6944 13.5585   2
   7  -3   2 60.3885 38.6859  -3
   3  -7   5 60.3885 38.6859   1
   4  -7   5 22.0778 12.2369   2
   7  -4   3 129.198 42.5588  -3
   4  -7   5 129.198 42.5588   1
   5  -7   5 237.972 43.5018   1
   5  -7   5 78.8820 17.2208   2
  -6  -5   3 50.0509 73.0944  -3
  -1  -6  13 50.0509 73.0944  -2
  -5  -6   5 50.0509 73.0944   1
  -1  -6  11 72.2237 43.8524  -2
  -4  -6   5 72.2237 43.8524   1
  -6  -4   2 20.0769 60.5079  -3
  -1  -6  11 20.0769 60.5079  -2
  -4  -6   5 20.0769 60.5079   1
  -1  -6   9 86.1881 43.0365  -2
  -3  -6   5 86.1881 43.0365   1
  -1  -6   7 23.0669 42.6820  -2
  -2  -6   5 23.0669 42.6820   1
   6   1   0 191.605 25.1387  -3
  -1  -6   5 191.605 25.1387  -2
  -1  -6   5 191.605 25.1387   1
   0  -6   5 1.20741 24.6049   1
   6   0   1 26.4245 21.2033  -3
  -1  -6   3 26.4245 21.2033  -2
   0  -6   5 26.4245 21.2033   1
   0  -6   5 -0.7339 8.62742   2
   1  -6   5 9.25486 22.4736   2
   1  -6   5 25.4266 9.56783   1
   6  -2   2 125.712 21.3349  -3
   2  -6   5 125.712 21.3349   1
   2  -6   5 2.11673 9.53749   2
   3  -6   5 -4.8869 10.4026   2
   6  -3   3 72.2328 49.2607  -3
   3  -6   5 72.2328 49.2607   1
   4  -6   5 -1.2170 24.6794   1
   4  -6   5 -6.8697 9.78771   2
   5  -6   5 15.8919 11.4890   2
   6  -5   4 35.8380 32.6023  -3
   5  -6   5 35.8380 32.6023   1
   6  -6   5 52.3344 26.6692  -3
   6  -6   5 52.3344 26.6692   1
   6  -6   5 -1.9860 13.0769   2
  -5  -6   3 123.841 67.1698  -3
  -6  -5   5 123.841 67.1698   1
  -6  -5   5 71.0000 33.3976   2
  -5  -5   5 87.4211 29.1335   1
  -5  -5   2 176.667 55.9914  -3
  -5  -5   5 176.667 55.9914   1
  -4  -5   5 178.560 21.8296   1
  -4  -5   5 47.0613 32.0301   2
  -3  -5   5 12.2649 20.6641   1
  -3  -5   5 12.3341 25.3472   2
   5   2   0 -33.624 31.0716  -3
  -2  -5   5 -33.624 31.0716   1
  -2  -5   5 3.37999 22.7178   2
  -2  -5   5 -3.9051 23.1676   1
  -1  -5   5 794.896 58.1031   1
  -1  -5   5 244.066 15.2086   2
   5   1   1 709.556 27.1986  -3
  -1  -5   5 709.556 27.1986   1
   0  -5   5 1110.66 29.5836   1
   0  -5   5 392.575 16.5620   2
   1  -5   5 11.6584 8.85881   2
   1   5   3 762.232 65.1532  -2
   3  -5   5 762.232 65.1532   1
   5  -4   4 732.661 40.6451  -3
   1   5   5 732.661 40.6451  -2
   4  -5   5 732.661 40.6451   1
   5  -5   5 79.9380 47.0308  -3
   1   5   7 79.9380 47.0308  -2
   5  -5   5 79.9380 47.0308   1
   5  -6   6 86.2267 34.8400  -3
   1   5   9 86.2267 34.8400  -2
   6  -5   5 86.2267 34.8400   1
   7  -5   5 15.5335 27.9675   2
   7  -5   5 122.610 40.3959   1
  -6  -4   5 -2.4087 21.7177   2
  -5  -4   5 32.3393 15.2354   1
  -5  -4   5 28.5756 21.2508   2
  -4  -4   5 203.837 28.5048   1
  -4  -4   5 83.3809 27.7722   2
   4   3   0 60.7062 28.6959  -3
  -3  -4   5 60.7062 28.6959   1
  -3  -4   5 50.4980 24.4330   1
  -3  -4   5 15.2998 20.3340   2
  -2  -4   5 202.522 19.6167   1
  -2  -4   5 78.4212 14.3846   2
  -1  -4   5 -4.8272 9.29783   2
  -1  -4   5 -21.693 19.6308   1
   0  -4   5 31.5184 11.2205   2
   4   0   2 125.309 49.9080  -3
   0  -4   5 125.309 49.9080   1
   1  -4   5 3.35137 9.44161   2
   4  -1   3 425.190 58.9180  -3
   1  -4   5 425.190 58.9180   1
   2  -4   5 6.39430 23.3037   1
   2  -4   5 1.57563 9.11559   2
   3  -4   5 8.76371 6.32748   2
   4  -4   5 94.2314 35.9404  -3
   4  -4   5 94.2314 35.9404   1
   4  -4   5 49.7299 24.2346   2
   5  -4   5 -2.3652 16.0600   2
  -2  -3  13 44.2164 40.1757  -2
  -6  -3   5 44.2164 40.1757   1
  -3  -5   1 132.325 49.2816  -3
  -2  -3  11 132.325 49.2816  -2
  -5  -3   5 132.325 49.2816   1
   3   4   0 -21.082 26.8973  -3
  -4  -3   5 -21.082 26.8973   1
   3   2   6 71.9207 36.4350  -3
  -4  -3   5 71.9207 36.4350   2
  -4  -3   5 16.2969 29.0926   1
  -3  -3   5 218.706 34.1756   1
   3   2   4 99.8410 35.1648  -3
  -3  -3   5 99.8410 35.1648   2
  -2  -3   5 2039.03 73.7763   1
  -2  -3   5 556.709 39.0851   2
   3   2   2 906.828 33.6773  -3
  -2  -3   5 906.828 33.6773   2
  -1  -3   5 156.812 17.2381   2
   3   1   2 828.545 25.1012  -3
  -1  -3   5 828.545 25.1012   1
   0  -3   5 128.746 14.8580   2
   3   0   3 380.485 42.3962  -3
   0  -3   5 380.485 42.3962   1
   1  -3   5 207.069 34.1274   1
   1  -3   5 66.9360 12.1133   2
   3  -2   4 2704.13 36.2381  -3
   2  -3   5 2704.13 36.2381   1
   2  -3   5 868.176 28.4177   2
   3  -3   5 163.705 16.8405   2
   3  -3   5 518.323 46.3305  -3
   3  -3   5 518.323 46.3305   1
   4  -3   5 11.1137 7.26911   2
   3  -4   6 76.9227 20.8280  -3
   4  -3   5 76.9227 20.8280   1
   5  -3   5 21.0035 9.52522   2
   5  -3   5 59.6688 27.1817   1
   6  -3   5 69.2888 12.9966   2
   3  -6   7 271.765 32.9029  -3
   6  -3   5 271.765 32.9029   1
   3  -7   8 126.116 48.3539  -3
   7  -3   5 126.116 48.3539   1
   7  -3   5 3.53445 12.6668   2
  -7  -2   5 30.4056 32.3243   1
  -6  -2   5 53.7295 21.9096   2
  -6  -2   5 98.2763 22.9163   1
  -5  -2   5 49.3200 21.7300   2
  -4  -2   5 291.379 18.2745   1
  -4  -2   5 146.986 26.5941   2
  -2  -2   7 77.3218 21.0672  -2
  -3  -2   5 77.3218 21.0672   1
  -3  -2   5 29.0110 15.1632   2
  -3  -2   5 99.8255 20.8613   1
  -2  -2   5 165.681 26.5255  -2
  -2  -2   5 165.681 26.5255   1
   2   2   1 286.127 26.3199  -2
   1  -2   5 286.127 26.3199   1
   2  -2   5 235.294 31.2552  -3
   2   2   3 235.294 31.2552  -2
   2  -2   5 235.294 31.2552   1
   3  -2   5 21.5572 9.57953   2
   4  -2   5 157.663 32.0760   1
   4  -2   5 63.5408 15.4212   2
   2  -5   7 98.0520 25.9256  -3
   5  -2   5 98.0520 25.9256   1
   5  -2   5 45.6824 10.6156   2
   2  -6   8 146.405 30.5763  -3
   6  -2   5 146.405 30.5763   1
   6  -2   5 24.7143 10.6710   2
   7  -2   5 40.6445 15.1436   2
  -8  -1   5 46.4350 24.1961   1
  -8  -1   5 30.1065 24.5974   2
  -7  -1   5 117.842 24.6717   1
  -7  -1   5 42.5735 23.3743   2
   1   6   0 22.1417 34.6537  -3
  -6  -1   5 22.1417 34.6537   1
  -6  -1   5 13.1758 14.9544   2
  -5  -1   5 23.4280 13.1796   2
  -5  -1   5 -15.867 11.3461   1
  -4  -1   5 835.594 23.2162   1
  -4  -1   5 331.331 24.5642   2
  -3  -1   5 573.616 18.9799   2
   1   3   2 1794.41 44.6385  -3
  -3  -1   5 1794.41 44.6385   1
   1   2   3 91.5176 9.76905  -3
  -2  -1   5 91.5176 9.76905   1
  -2  -1   5 1.81488 4.44015   2
  -1  -1   5 58.4684 4.77235   2
  -1  -1   5 194.324 17.0039   1
   0  -1   5 1920.81 47.4308   1
   0  -1   5 635.274 25.4413   2
   1  -1   5 1243.81 18.4688   2
   1  -1   5 4531.11 76.8695  -3
   1  -1   5 4531.11 76.8695   1
   1  -2   6 39.5847 14.0428  -3
   2  -1   5 39.5847 14.0428   1
   2  -1   5 15.7754 6.22059   2
   3  -1   5 7.86938 6.97339   2
   3  -1   5 21.2010 8.16282   1
   1  -4   7 498.185 44.4939  -3
   4  -1   5 498.185 44.4939   1
   4  -1   5 140.723 19.6578   2
   5  -1   5 134.922 16.7051   2
   1  -5   8 285.865 39.2289  -3
   5  -1   5 285.865 39.2289   1
   6  -1   5 -0.9403 11.4919   2
   1  -6   9 200.691 60.5007  -3
   2   1  11 200.691 60.5007  -2
   6  -1   5 200.691 60.5007   1
   7  -1   5 14.6885 19.6873   2
  -8   0   5 -14.564 19.2370   2
  -3   0  15 12.7098 50.3489  -2
  -8   0   5 12.7098 50.3489   1
  -7   0   5 34.7669 18.8576   2
  -6   0   5 1.69033 15.0574   1
  -6   0   5 8.08242 13.5557   2
  -5   0   5 110.678 10.9007   2
  -5   0   5 191.625 22.3193   1
  -4   0   5 9.91257 5.10861   2
   0   4   2 39.6287 11.8986  -3
  -4   0   5 39.6287 11.8986   1
   0   3   3 228.383 18.9234  -3
  -3   0   5 228.383 18.9234   1
  -3   0   5 36.8439 6.56910   2
  -2   0   5 1.66163 2.99406   2
  -2   0   5 2.85154 4.01892   1
   0   1   4 67.8316 8.35876  -3
  -1   0   5 67.8316 8.35876   1
  -1   0   5 14.9971 6.15239   1
  -1   0   5 -5.0696 5.47067   2
   0   0   5 11.3031 6.04868  -3
   0   0   5 11.3031 6.04868   1
   0   0   5 2.85931 5.93253   2
   0  -1   6 483.367 18.6395  -3
   1   0   5 483.367 18.6395   1
   1   0   5 143.551 6.31092   2
   1   0   5 425.808 23.1315   1
   2   0   5 27.7612 5.37925   1
   2   0   5 10.8544 5.75340   2
   0  -3   7 422.813 29.2461  -3
   3   0   5 422.813 29.2461   1
   3   0   5 159.379 12.4881   2
   0  -4   8 6.70953 16.9732  -3
   4   0   5 6.70953 16.9732   1
   4   0   5 11.1465 8.62241   2
   0  -5   9 234.659 43.2306  -3
   5   0   5 234.659 43.2306   1
   5   0   5 124.205 21.2673   2
   5   0   5 339.057 60.7726   1
   6   0   5 -9.9078 15.5945   2
   7   0   5 47.2708 25.0613   2
  -8   1   5 4.09270 14.5058   2
  -1   8   0 181.103 43.1649  -3
  -8   1   5 181.103 43.1649   1
  -3   1  13 31.8034 34.2344  -2
  -7   1   5 31.8034 34.2344   1
  -7   1   5 -7.2946 11.6606   2
  -1   5   2 1707.69 32.8889  -3
  -3   1   9 1707.69 32.8889  -2
  -5   1   5 1707.69 32.8889   1
  -1   4   3 769.891 24.5520  -3
  -3   1   7 769.891 24.5520  -2
  -4   1   5 769.891 24.5520   1
  -3   1   5 431.258 16.1255  -2
  -3   1   5 431.258 16.1255   1
  -3   1   3 285.784 23.4453  -2
  -2   1   5 285.784 23.4453   1
  -1   1   5 1314.84 35.8977   2
  -1   1   5 6627.80 65.7230  -3
  -3   1   1 6627.80 65.7230  -2
  -1   1   5 6627.80 65.7230   1
  -1   1   5 5930.78 94.3063  -3
  -1   1   5 5930.78 94.3063   1
   0   1   5 1529.13 26.3468   1
   0   1   5 442.967 14.1814   2
   1   1   5 31.3176 6.96407   2
   1   1   5 95.8797 11.8139   1
  -1  -2   7 136.572 14.9633  -3
   2   1   5 136.572 14.9633   1
   2   1   5 49.0852 9.76274   2
   3   1   5 296.118 23.7469   2
  -1  -3   8 883.439 27.4528  -3
   3   1   5 883.439 27.4528   1
   4   1   5 68.1789 15.8159   2
   4   1   5 197.709 16.1968   1
   5   1   5 15.2285 16.0930   2
   5   1   5 8.69924 15.1983   1
  -1  -6  10 66.8262 54.0106  -3
   6   1   5 66.8262 54.0106   1
   6   1   5 36.1358 22.3111   2
  -1  -7  11 -12.764 71.8007  -3
   7   1   5 -12.764 71.8007   1
   7   1   5 20.0733 25.0167   2
  -8   2   5 23.2596 16.0298   2
  -8   2   5 21.7247 20.4733   1
  -7   2   5 60.9459 19.0139   1
  -7   2   5 32.2004 13.9105   2
  -6   2   5 22.5782 12.6170   2
  -2   6   2 81.6838 24.8316  -3
  -6   2   5 81.6838 24.8316   1
  -5   2   5 35.3171 10.5512   2
  -2   5   3 96.1969 24.1360  -3
  -5   2   5 96.1969 24.1360   1
  -4   2   5 11.3196 8.74420   1
  -4   2   5 17.9736 7.75914   2
  -3   2   5 -3.3821 8.46578   1
  -3   2   5 0.87411 5.76539   2
  -2   3   4 34.8464 17.0073  -3
  -3   2   5 34.8464 17.0073   1
  -2   2   5 12.7058 6.09315   2
  -2   2   5 37.6408 7.91841  -3
  -2   2   5 37.6408 7.91841   1
  -1   2   5 102.735 9.70852   1
  -1   2   5 53.5972 8.84521   2
   0   2   5 317.561 14.5901   1
   0   2   5 104.039 19.9404   2
  -2  -2   8 262.077 37.7734  -3
   3  -2   5 262.077 37.7734  -2
   2   2   5 262.077 37.7734   1
  -2  -2   8 311.242 28.3069  -3
   2   2   5 311.242 28.3069   1
   3  -2   7 421.299 30.0120  -2
   3   2   5 421.299 30.0120   1
  -2  -3   9 400.459 48.6524  -3
   3  -2   7 400.459 48.6524  -2
   3   2   5 400.459 48.6524   1
   3  -2   9 144.111 20.6018  -2
   4   2   5 144.111 20.6018   1
  -2  -5  10 102.565 51.2520  -3
   3  -2  11 102.565 51.2520  -2
   5   2   5 102.565 51.2520   1
  -8   3   5 -7.9284 17.2509   1
  -7   3   5 68.0593 24.8886   2
  -3   7   2 115.673 37.2654  -3
  -7   3   5 115.673 37.2654   1
  -3   6   3 649.050 31.0984  -3
  -6   3   5 649.050 31.0984   1
  -6   3   5 255.399 35.4121   2
  -5   3   5 1.90815 8.34009   2
  -5   3   5 19.2177 10.2049   1
  -4   3   5 90.0732 13.3850   2
  -3   4   4 266.048 20.6557  -3
  -4   3   5 266.048 20.6557   1
  -3   3   5 450.797 20.2180   2
  -3   3   5 1481.51 35.1771  -3
  -3   3   5 1481.51 35.1771   1
  -3   2   6 3346.77 49.9034  -3
  -2   3   5 3346.77 49.9034   1
  -2   3   5 784.508 25.6655   2
  -1   3   5 29.6481 7.20953   2
  -1   3   5 79.3235 11.0357   1
  -3   0   7 72.8582 10.5635  -3
   0   3   5 72.8582 10.5635   1
   0   3   5 20.5551 8.83008   2
   1   3   5 190.538 15.0810   2
  -3  -1   8 671.576 25.3626  -3
   1   3   5 671.576 25.3626   1
  -3  -2   9 654.267 53.4994  -3
   2   3   5 654.267 53.4994   1
   2   3   5 217.423 33.2656   2
   2   3   5 683.894 38.4743   1
   3   3   5 78.4011 15.6781   1
   3   3   5 52.7861 16.8140   2
   4   3   5 10.9604 15.0849   2
   3  -3  12 93.2732 33.1550  -2
   5   3   5 93.2732 33.1550   1
   3  -3  14 40.8190 65.6456  -2
   6   3   5 40.8190 65.6456   1
  -4   8   2 53.9954 39.5519  -3
  -4   4  13 53.9954 39.5519  -2
  -8   4   5 53.9954 39.5519   1
  -4   7   3 68.9733 35.7723  -3
  -4   4  11 68.9733 35.7723  -2
  -7   4   5 68.9733 35.7723   1
  -4   4   9 61.5439 26.2236  -2
  -6   4   5 61.5439 26.2236   1
  -4   4   5 3.47674 28.9873  -3
  -4   4   5 3.47674 28.9873  -2
  -4   4   5 3.47674 28.9873   1
  -3   4   5 9.25485 16.8494   2
  -2   4   5 50.8042 11.3167   2
  -2   4   5 147.363 14.5291   1
  -4   1   7 603.053 24.4130  -3
  -1   4   5 603.053 24.4130   1
  -1   4   5 20.9142 8.85841   2
  -4   0   8 564.074 26.0987  -3
   0   4   5 564.074 26.0987   1
   0   4   5 151.719 14.3132   2
   1   4   5 0.79376 9.44455   1
   1   4   5 10.6695 9.52853   2
   2   4   5 444.503 20.4561   1
   2   4   5 135.346 44.2718   2
   3   4   5 32.8146 23.0111   2
  -4  -3  10 19.5683 43.2522  -3
   3   4   5 19.5683 43.2522   1
   4   4   5 58.7702 23.1547   2
   4   4   5 148.992 28.3306   1
   5   4   5 5.82314 24.3416   1
   5   4   5 3.55850 24.3396   2
  -7   5   5 141.721 21.0548   1
  -7   5   5 10.5182 26.3769   2
  -5   6   4 75.4423 39.1258  -3
  -6   5   5 75.4423 39.1258   1
  -6   5   5 29.0063 27.1206   2
  -5   5   5 2.90106 14.9313  -3
  -5   5   5 2.90106 14.9313   1
  -5   5   5 -0.5213 10.1841   2
  -5   4   6 1430.89 42.7719  -3
  -4   5   5 1430.89 42.7719   1
  -4   5   5 416.654 24.0547   2
  -3   5   5 197.245 37.2777   2
  -4   5   3 915.168 43.7422  -2
  -3   5   5 915.168 43.7422   1
  -3   5   5 522.925 42.5791   1
  -5   2   7 91.1617 19.9065  -3
  -4   5   1 91.1617 19.9065  -2
  -2   5   5 91.1617 19.9065   1
  -5   1   8 72.4015 20.7018  -3
   4  -5   1 72.4015 20.7018  -2
  -1   5   5 72.4015 20.7018   1
   4  -5   3 782.701 31.9351  -2
   0   5   5 782.701 31.9351   1
   4  -5   5 434.029 24.6973  -2
   1   5   5 434.029 24.6973   1
  -5  -2  10 244.117 28.3590  -3
   4  -5   7 244.117 28.3590  -2
   2   5   5 244.117 28.3590   1
   4  -5   9 105.694 40.4972  -2
   3   5   5 105.694 40.4972   1
   4   5   5 58.8961 30.2274   2
   4   5   5 35.9016 29.0911   1
  -6   6   5 -10.115 20.3610  -3
  -6   6   5 -10.115 20.3610   1
  -6   6   5 -3.9476 12.2970   2
  -5   6   5 18.4624 11.5277   2
  -6   5   6 2.38810 39.2284  -3
  -5   6   5 2.38810 39.2284   1
  -4   6   5 23.8283 11.9658   2
  -4   6   5 19.1158 14.1595   1
  -6   4   6 24.9008 37.8358  -3
  -4   6   5 24.9008 37.8358   1
  -3   6   5 15.1051 11.0147   2
  -6   3   7 184.106 21.4416  -3
  -3   6   5 184.106 21.4416   1
  -6   2   8 202.756 23.0121  -3
  -2   6   5 202.756 23.0121   1
  -2   6   5 24.4530 13.1766   2
  -1   6   5 45.3937 13.2072   2
  -1   6   5 134.817 18.1708   1
   0   6   5 15.3195 19.6614   1
   0   6   5 47.2280 26.3702   2
   1   6   5 61.7288 25.1622   2
   1   6   5 156.234 32.0512   1
   2   6   5 73.3629 23.4200   1
   2   6   5 36.3555 31.5898   2
   4  -6  10 67.4798 43.6315  -2
   3   6   5 67.4798 43.6315   1
   3   6   5 94.4054 32.5668   1
   6  -4   8 233.876 77.6985  -3
   3   6   5 233.876 77.6985   2
  -5   7   5 339.894 36.6987   1
  -7   5   6 487.499 61.9976  -3
  -5   7   5 487.499 61.9976   1
  -5   7   5 145.884 37.7608   2
  -7   4   7 61.4216 24.0683  -3
  -4   7   5 61.4216 24.0683   1
  -4   7   5 24.3816 28.6829   2
  -3   7   5 4.77875 14.3822   2
  -7   3   8 35.2449 22.8708  -3
  -3   7   5 35.2449 22.8708   1
  -2   7   5 40.1243 15.5864   2
  -2   7   5 89.9154 16.7778   1
  -1   7   5 235.052 41.7822   1
  -7   1   9 298.040 37.6464  -3
  -1   7   5 298.040 37.6464   1
  -1   7   5 99.2504 17.1778   2
   0   7   5 38.8362 29.1186   1
  -7   0  10 55.1826 34.3233  -3
   0   7   5 55.1826 34.3233   1
   0   7   5 26.6879 17.1162   2
   1   7   5 43.9003 16.8719   1
   1   7   5 28.1894 28.7402   2
  -2   8   5 36.1939 18.6700   2
  -2   8   5 13.4334 15.8341   1
  -1  -8   8 18.2105 70.7433  -2
  -2  -8   6 18.2105 70.7433   1
  -1  -8   6 13.9029 37.0609   2
  -1  -8   6 85.2952 33.2871  -2
  -1  -8   6 85.2952 33.2871   1
  -1  -8   6 7.01541 34.3813   1
   0  -8   6 25.3936 14.7676   2
   0  -8   6 243.208 47.8300   1
  -1  -8   4 255.629 36.5151  -2
   0  -8   6 255.629 36.5151   1
   1  -8   6 70.4746 15.3581   1
   1  -8   6 20.9536 34.3360   2
   2  -8   6 -1.0729 14.1866   2
   2  -8   6 7.27147 33.9594   1
   3  -8   6 23.8195 15.7254   2
   8  -3   2 32.3269 63.6501  -3
   3  -8   6 32.3269 63.6501   1
   3  -8   6 39.8007 33.1749   1
  -7  -3   1 73.8432 29.8302  -3
  -3  -7   6 73.8432 29.8302   1
  -3  -7   6 22.3262 35.3286   2
  -3  -7   6 -19.282 32.2135   1
  -2  -7   6 54.5360 14.5290   1
  -2  -7   6 -3.9628 28.1275   2
  -1  -7   6 88.6672 24.6579  -2
  -1  -7   6 88.6672 24.6579   1
  -1  -7   4 48.4913 50.1354  -2
   0  -7   6 48.4913 50.1354   1
  -1  -7   2 63.5646 42.5985  -2
   1  -7   6 63.5646 42.5985   1
   7  -4   4 53.6354 37.1360  -3
   1   7   4 53.6354 37.1360  -2
   4  -7   6 53.6354 37.1360   1
   7  -5   5 6.62504 78.3481  -3
   1   7   6 6.62504 78.3481  -2
   5  -7   6 6.62504 78.3481   1
  -5  -6   6 -0.5138 35.2020   2
  -6  -5   2 151.061 72.8374  -3
  -5  -6   6 151.061 72.8374   1
  -4  -6   6 27.9776 30.4941   1
  -4  -6   6 -16.166 31.3118   2
  -6  -4   1 95.7089 54.7965  -3
  -4  -6   6 95.7089 54.7965   1
  -3  -6   6 -0.5075 19.8537   1
  -3  -6   6 -3.1212 31.9551   2
  -2  -6   6 250.414 45.5986   1
  -2  -6   6 132.234 12.5291   2
  -1  -6   6 508.678 57.3878   1
  -1  -6   6 162.800 15.9480   2
   6   1   1 520.488 30.5731  -3
  -1  -6   6 520.488 30.5731   1
   0  -6   6 -11.552 25.7096   1
   0  -6   6 -1.2479 8.80776   2
   6   0   2 -19.999 20.0068  -3
   0  -6   6 -19.999 20.0068   1
   1  -6   6 1.86395 9.51486   2
   1  -6   6 0.73954 24.0466   1
   6  -2   3 451.557 60.3193  -3
   2  -6   6 451.557 60.3193   1
   2  -6   6 110.513 16.2544   2
   3  -6   6 176.718 17.2269   2
   6  -3   4 551.771 31.1486  -3
   3  -6   6 551.771 31.1486   1
   4  -6   6 1.89922 10.2325   2
   4  -6   6 35.3266 31.1584   1
   6  -5   5 109.878 59.8384  -3
   5  -6   6 109.878 59.8384   1
   5  -6   6 9.28999 12.9878   2
   6  -6   6 28.8086 18.6031   2
  -6  -5   6 -29.592 31.9743   2
  -5  -6   2 74.7537 86.0350  -3
  -2  -5  14 74.7537 86.0350  -2
  -6  -5   6 74.7537 86.0350   1
  -5  -5   6 105.580 33.1164   1
  -5  -5   6 56.9961 39.7165   2
  -4  -5   6 2.26631 17.5179   1
  -4  -5   6 29.0999 29.5762   2
  -3  -5   6 122.249 32.7772   1
  -3  -5   6 61.3934 28.1639   2
  -2  -5   6 12.9661 6.78311   2
  -2  -5   6 46.0568 25.8602   1
   5   2   1 0.48584 31.0590  -3
  -2  -5   6 0.48584 31.0590   1
  -1  -5   6 24.0584 12.7358   2
  -1  -5   6 123.713 34.2023   1
   0  -5   6 -12.120 35.0810   1
   0  -5   6 -18.411 11.6112   2
   1  -5   6 4.91308 7.22168   2
   5  -1   3 55.9659 45.8692  -3
   1  -5   6 55.9659 45.8692   1
   2  -5   6 4.21219 7.38327   2
   5  -2   4 12.1692 48.7436  -3
   2  -5   6 12.1692 48.7436   1
   3  -5   6 3.89180 10.3017   2
   3  -5   6 41.3888 30.1645   1
   5  -4   5 0.06121 23.3931  -3
   4  -5   6 0.06121 23.3931   1
   4  -5   6 2.87139 9.43375   2
   5  -5   6 22.8063 10.6702   2
   5  -5   6 113.910 43.7440  -3
   5  -5   6 113.910 43.7440   1
   6  -5   6 -4.3860 11.9566   2
   5  -6   7 67.9995 36.7742  -3
   6  -5   6 67.9995 36.7742   1
  -6  -4   6 40.7049 27.8245   2
  -5  -4   6 -5.6581 20.9499   1
  -2  -4  12 -21.307 44.4259  -2
  -5  -4   6 -21.307 44.4259   1
  -5  -4   6 -10.916 21.2146   2
  -2  -4  10 186.519 34.3074  -2
  -4  -4   6 186.519 34.3074   1
   4   3   1 1023.11 48.2720  -3
  -2  -4   8 1023.11 48.2720  -2
  -3  -4   6 1023.11 48.2720   1
  -2  -4   8 1020.77 58.0705  -2
  -3  -4   6 1020.77 58.0705   1
  -2  -4   6 679.800 51.2241  -2
  -2  -4   6 679.800 51.2241   1
  -2  -4   4 153.722 37.4682  -2
  -1  -4   6 153.722 37.4682   1
   4  -1   4 2076.70 96.2847  -3
   2   4   0 2076.70 96.2847  -2
   1  -4   6 2076.70 96.2847   1
  -4  -2   6 457.553 37.7211  -3
   2  -4   6 457.553 37.7211   2
   2  -4   6 502.294 51.4901   1
   3  -4   6 21.1596 13.7232   2
   4  -3   5 42.3251 18.7959  -3
   3  -4   6 42.3251 18.7959   1
   4  -4   6 6.63069 7.91639   2
   4  -4   6 61.7917 20.2810  -3
   4  -4   6 61.7917 20.2810   1
   5  -4   6 119.330 16.0303   2
   4  -5   7 558.294 69.5212  -3
   5  -4   6 558.294 69.5212   1
   6  -4   6 39.0455 12.9558   2
   6  -4   6 73.0280 37.2064   1
   7  -4   6 0.05919 13.4823   2
  -7  -3   6 17.7930 25.1008   2
  -7  -3   6 12.2021 26.4238   1
  -6  -3   6 30.5108 24.3621   2
  -6  -3   6 32.0087 21.1859   1
  -5  -3   6 112.536 17.2329   1
  -5  -3   6 32.6292 20.6724   2
  -4  -3   6 97.1101 24.8487   1
   3   4   1 85.2050 29.2475  -3
  -4  -3   6 85.2050 29.2475   1
  -4  -3   6 43.3832 19.9850   2
  -3  -3   6 36.4039 18.1099   2
  -3  -3   6 159.194 34.7757   1
   3   3   2 149.252 28.3552  -3
  -3  -3   6 149.252 28.3552   1
  -2  -3   6 79.4951 12.0229   1
  -2  -3   6 32.8221 9.38415   2
  -1  -3   6 6.08364 8.97717   2
  -1  -3   6 49.0391 22.6914   1
   3   1   3 189.549 16.8727  -3
  -1  -3   6 189.549 16.8727   1
   3   0   4 22.5901 35.4781  -3
   0  -3   6 22.5901 35.4781   1
   0  -3   6 4.64101 6.83577   2
   1  -3   6 1.08628 7.09575   2
   1  -3   6 12.5455 18.5447   1
   2  -3   6 14.2547 7.98498   2
   3  -2   5 151.229 39.8884  -3
   2  -3   6 151.229 39.8884   1
   3  -3   6 87.1456 30.4632  -3
   3  -3   6 87.1456 30.4632   1
  -3  -2   8 276.383 30.5843  -3
   3  -3   6 276.383 30.5843   2
  -3  -2  10 381.333 36.9792  -3
   4  -3   6 381.333 36.9792   2
   3  -4   7 265.560 56.3341  -3
   4  -3   6 265.560 56.3341   1
   2   3   8 279.985 50.9789  -2
   5  -3   6 279.985 50.9789   1
   3  -6   8 275.567 41.7222  -3
   2   3  10 275.567 41.7222  -2
   6  -3   6 275.567 41.7222   1
   2   3   9 -21.498 38.7132  -3
  -6  -2   6 -21.498 38.7132   2
  -6  -2   6 -7.8979 18.6234   1
  -5  -2   6 236.974 25.3642   1
  -4  -2   6 352.574 31.8848   2
  -4  -2   6 819.108 26.8486   1
  -3  -2   6 53.2624 11.1639   1
  -3  -2   6 14.5524 7.26464   2
   2   2   3 221.485 15.0251  -3
  -2  -2   6 221.485 15.0251   1
  -2  -2   6 78.1461 17.1940   2
  -1  -2   6 368.301 15.6568   2
   2   1   4 1519.04 54.6515  -3
  -1  -2   6 1519.04 54.6515   1
   0  -2   6 3151.54 74.2588   1
   0  -2   6 1001.00 19.2536   2
   1  -2   6 6.20743 5.44638   2
   2  -1   5 22.3834 24.3249  -3
   1  -2   6 22.3834 24.3249   1
   2  -2   6 127.409 23.1349  -3
   2  -2   6 127.409 23.1349   1
   2  -2   6 34.2597 8.70915   2
   2  -3   7 709.701 52.5192  -3
   3  -2   6 709.701 52.5192   1
   3  -2   6 205.045 17.2158   2
   4  -2   6 664.193 27.6279   1
   4  -2   6 216.711 19.0885   2
   5  -2   6 -6.1641 15.6387   2
   2  -5   8 204.246 57.5428  -3
   2   2   9 204.246 57.5428  -2
   5  -2   6 204.246 57.5428   1
   2  -6   9 97.5390 60.9327  -3
   2   2  11 97.5390 60.9327  -2
   6  -2   6 97.5390 60.9327   1
   2  -6   9 119.480 56.1532  -3
   6  -2   6 119.480 56.1532   1
   6  -2   6 10.4095 14.4562   2
  -3  -1  16 136.695 57.4795  -2
  -8  -1   6 136.695 57.4795   1
  -8  -1   6 20.9376 27.5827   2
  -3  -1  14 48.0656 37.4291  -2
  -7  -1   6 48.0656 37.4291   1
   1   6   1 321.446 43.6859  -3
  -3  -1  12 321.446 43.6859  -2
  -6  -1   6 321.446 43.6859   1
  -3  -1  10 18.6891 15.6078  -2
  -5  -1   6 18.6891 15.6078   1
  -3  -1   8 209.059 16.6220  -2
  -4  -1   6 209.059 16.6220   1
  -2  -1   6 23.1088 9.55223   2
   1   2   4 263.461 16.9271  -3
  -3  -1   4 263.461 16.9271  -2
  -2  -1   6 263.461 16.9271   1
  -1  -1   6 15.5153 9.55517   1
  -1  -1   6 4.96662 7.56620   2
   0  -1   6 97.8843 16.4387   1
   0  -1   6 21.2877 7.59068   2
   1  -1   6 -1.0198 3.62195   2
   2  -1   6 91.1552 9.51330   2
   1  -2   7 293.062 20.2610  -3
   2  -1   6 293.062 20.2610   1
   2  -1   6 307.306 25.1847   1
   3  -1   6 10.0934 8.39740   1
   3  -1   6 6.35312 7.87713   2
   4  -1   6 161.304 13.4020   2
   1  -4   8 440.806 27.4004  -3
   4  -1   6 440.806 27.4004   1
   5  -1   6 6.94904 9.48439   2
   1  -5   9 196.731 40.7697  -3
   5  -1   6 196.731 40.7697   1
   6  -1   6 89.7305 22.4887   2
   6  -1   6 171.672 38.1067   1
   1  -6  10 223.168 54.0775  -3
   6  -1   6 223.168 54.0775   1
   7  -1   6 22.2031 21.8792   2
  -8   0   6 16.9489 21.5706   1
  -8   0   6 -11.168 19.8470   2
  -7   0   6 25.7167 17.4049   2
   0   7   1 19.0981 36.9690  -3
  -7   0   6 19.0981 36.9690   1
  -6   0   6 171.277 16.8731   2
  -6   0   6 389.665 33.1846   1
  -5   0   6 373.774 17.7769   1
  -5   0   6 132.793 11.3574   2
  -4   0   6 18.5772 5.89293   2
   0   4   3 67.0692 14.2197  -3
  -4   0   6 67.0692 14.2197   1
  -3   0   6 0.91711 3.90023   2
   0   3   4 50.2606 16.7407  -3
  -3   0   6 50.2606 16.7407   1
  -2   0   6 1019.18 13.2375   2
  -2   0   6 3536.42 45.3020   1
  -1   0   6 683.779 27.2329   2
  -1   0   6 2303.67 56.9138   1
   0   0   6 110.094 17.0267   2
   0   0   6 324.231 21.7923  -3
   0   0   6 324.231 21.7923   1
   1   0   6 11.1091 4.57344   2
   0  -1   7 17.9492 21.9561  -3
   3   0   2 17.9492 21.9561  -2
   1   0   6 17.9492 21.9561   1
   3   0   4 1534.95 31.2437  -2
   2   0   6 1534.95 31.2437   1
   0  -3   8 779.066 27.1140  -3
   3   0   6 779.066 27.1140  -2
   3   0   6 779.066 27.1140   1
   0  -4   9 165.955 23.8584  -3
   3   0   8 165.955 23.8584  -2
   4   0   6 165.955 23.8584   1
   5   0   6 64.0279 23.4715   1
   0  -5  10 73.7168 45.6001  -3
   3   0  10 73.7168 45.6001  -2
   5   0   6 73.7168 45.6001   1
   6   0   6 32.7886 19.3756   2
   0  -7  11 -13.909 74.5246  -3
   7   0   6 -13.909 74.5246   1
   7   0   6 -6.7074 23.8789   2
  -8   1   6 -15.184 19.6873   2
  -1   8   1 138.700 41.1080  -3
  -8   1   6 138.700 41.1080   1
  -7   1   6 8.63462 11.7730   2
  -7   1   6 94.4186 21.3820   1
  -6   1   6 64.7844 10.2036   1
  -6   1   6 21.6246 10.1123   2
  -5   1   6 34.5540 9.75344   2
  -1   5   3 216.322 24.9966  -3
  -5   1   6 216.322 24.9966   1
  -4   1   6 23.7274 7.32081   2
  -1   4   4 495.795 22.4514  -3
  -4   1   6 495.795 22.4514   1
  -3   1   6 34.1605 9.11682   1
  -3   1   6 7.43350 6.09765   2
  -2   1   6 -0.6554 4.07024   2
  -2   1   6 -1.3489 8.67774   1
  -1   1   6 121.864 9.44438  -3
  -1   1   6 121.864 9.44438   1
  -1   1   6 31.1037 6.59252   2
   0   1   6 147.882 17.7481   1
   0   1   6 45.7402 6.05044   2
  -1   0   7 161.241 14.9380  -3
   0   1   6 161.241 14.9380   1
   1   1   6 65.9209 9.61305   2
   1   1   6 245.012 22.1831   1
   2   1   6 40.6704 9.23591   2
  -1  -2   8 118.403 14.1040  -3
   2   1   6 118.403 14.1040   1
  -1  -3   9 582.294 24.4099  -3
   3   1   6 582.294 24.4099   1
   3   1   6 130.048 21.4337   2
   3  -1   9 179.118 25.1395  -2
   4   1   6 179.118 25.1395   1
   4   1   6 28.6339 15.2364   2
   3  -1  11 176.151 29.1811  -2
   5   1   6 176.151 29.1811   1
   1  -3  12 10.3155 35.1617  -3
   5   1   6 10.3155 35.1617   2
   1  -3  14 116.745 39.6216  -3
   6   1   6 116.745 39.6216   2
  -2   8   2 270.049 44.2578  -3
  -4   2  14 270.049 44.2578  -2
  -8   2   6 270.049 44.2578   1
  -4   2  12 371.677 38.8460  -2
  -7   2   6 371.677 38.8460   1
  -2   6   3 101.497 35.1252  -3
  -4   2  10 101.497 35.1252  -2
  -6   2   6 101.497 35.1252   1
  -2   4   7 27.4860 15.7341  -3
  -5   2   6 27.4860 15.7341   2
  -2   4   5 242.535 17.9244  -3
  -4   2   6 242.535 17.9244   2
  -4   2   6 561.447 22.6029   1
  -2   3   5 3448.76 50.7877  -3
  -3   2   6 3448.76 50.7877   1
  -3   2   6 822.258 37.4625   2
  -2   4   3 829.712 33.8525  -3
  -3   2   6 829.712 33.8525   2
  -2   2   6 82.2425 10.2344   2
  -2   2   6 262.666 14.0145  -3
  -2   2   6 262.666 14.0145   1
  -1   2   6 98.3367 12.1294   2
  -1   2   6 285.001 13.9812   1
   0   2   6 173.731 13.7894   2
   0   2   6 620.450 20.2268   1
  -2  -1   8 1517.17 28.1799  -3
   1   2   6 1517.17 28.1799   1
   1   2   6 487.243 22.3716   2
   2   2   6 52.2787 9.75054   2
  -2  -2   9 166.046 20.1654  -3
   2   2   6 166.046 20.1654   1
   3   2   6 3.78348 11.7586   1
   3   2   6 3.43977 13.7791   2
   4   2   6 131.594 18.1410   1
   4   2   6 11.5246 16.8965   2
  -2  -4  10 185.819 27.8598  -3
   4   2   6 185.819 27.8598   1
  -2  -5  11 230.497 55.1752  -3
   5   2   6 230.497 55.1752   1
   5   2   6 58.5166 19.8779   1
   5   2   6 17.1126 18.0656   2
   6   2   6 19.2462 22.5087   2
  -2  -6  12 46.7980 64.4493  -3
   6   2   6 46.7980 64.4493   1
  -8   3   6 -19.885 17.6646   2
  -8   3   6 3.87363 18.2650   1
  -7   3   6 28.7341 15.0480   2
  -3   7   3 17.9252 38.2978  -3
  -7   3   6 17.9252 38.2978   1
  -3   6   4 173.823 23.4359  -3
  -6   3   6 173.823 23.4359   1
  -6   3   6 -2.7831 18.7091   2
  -4   3   8 14.3482 27.9509  -2
  -5   3   6 14.3482 27.9509   1
  -5   3   6 22.2047 17.9277   1
  -5   3   6 14.3268 17.9412   2
  -3   4   5 19.1272 31.0470  -3
  -4   3   6 19.1272 31.0470  -2
  -4   3   6 19.1272 31.0470   1
  -3   3   6 47.2096 15.8162  -3
  -4   3   4 47.2096 15.8162  -2
  -3   3   6 47.2096 15.8162   1
  -3   2   7 29.6402 16.2978  -3
  -4   3   2 29.6402 16.2978  -2
  -2   3   6 29.6402 16.2978   1
  -4   3   0 365.973 18.6988  -2
  -1   3   6 365.973 18.6988   1
  -3   0   8 139.325 16.4958  -3
   4  -3   2 139.325 16.4958  -2
   0   3   6 139.325 16.4958   1
  -3  -1   9 494.933 24.9587  -3
   4  -3   4 494.933 24.9587  -2
   1   3   6 494.933 24.9587   1
   2   3   6 12.2173 15.0775   1
   2   3   6 15.0021 16.5738   2
   3   3   6 77.3670 25.0494   2
   3   3   6 198.502 27.1606   1
  -3  -4  11 80.7244 24.2772  -3
   4   3   6 80.7244 24.2772   1
   4   3   6 -13.590 17.3758   2
   5   3   6 32.6895 19.7576   2
   5   3   6 92.1867 21.4476   1
  -7   4   6 -60.238 41.6803   2
  -4   7   4 -2.7418 27.2668  -3
  -7   4   6 -2.7418 27.2668   1
  -6   4   6 16.1260 11.1202   2
  -4   6   5 61.7598 41.8215  -3
  -6   4   6 61.7598 41.8215   1
  -6   4   6 15.7407 15.8887   1
  -5   4   6 333.159 22.8467   2
  -4   5   5 1108.47 52.3298  -3
  -5   4   6 1108.47 52.3298   1
  -4   4   6 230.568 19.0842   2
  -4   4   6 775.911 37.2306  -3
  -4   4   6 775.911 37.2306   1
  -3   4   6 1.38362 9.78932   2
  -4   3   7 66.4073 21.8905  -3
  -3   4   6 66.4073 21.8905   1
  -2   4   6 6.57392 7.90804   2
  -2   4   6 -0.2732 8.04337   1
  -1   4   6 256.660 17.2955   2
  -4   1   8 1188.68 41.5719  -3
  -1   4   6 1188.68 41.5719   1
   0   4   6 155.717 17.7527   2
   1   4   6 11.0419 20.8701   2
   4  -4   5 26.0338 24.0767  -2
   1   4   6 26.0338 24.0767   1
   1   4   6 18.9911 16.1046   1
   2   4   6 69.4001 20.9586   1
  -4  -2  10 178.044 40.6637  -3
   4  -4   7 178.044 40.6637  -2
   2   4   6 178.044 40.6637   1
   2   4   6 48.1217 24.6247   2
   3   4   6 51.9964 27.5584   2
  -4  -3  11 226.429 33.4270  -3
   3   4   6 226.429 33.4270   1
   4   4   6 73.7070 26.8713   1
   4   4   6 34.3039 27.8921   2
   4  -4  12 176.247 74.3628  -2
   5   4   6 176.247 74.3628   1
   5   4   6 30.0457 31.3838   2
  -7   5   6 8.53879 19.7747   1
  -7   5   6 -6.9889 13.8719   2
  -5   7   5 268.590 56.9992  -3
  -7   5   6 268.590 56.9992   1
  -6   5   6 16.7207 12.2859   2
  -5   5   6 -11.565 15.7206  -3
  -5   5   6 -11.565 15.7206   1
  -5   5   6 -8.8807 10.3861   2
  -5   4   7 -8.0034 21.4923  -3
  -4   5   6 -8.0034 21.4923   1
  -4   5   6 22.2052 10.2443   2
  -3   5   6 18.6800 12.6297   1
  -3   5   6 21.8017 10.3619   2
  -5   3   7 239.646 40.8900  -3
  -3   5   6 239.646 40.8900   1
  -2   5   6 57.8919 16.4741   2
  -5   2   8 132.732 19.3162  -3
  -2   5   6 132.732 19.3162   1
  -5   1   9 62.5805 20.1958  -3
  -1   5   6 62.5805 20.1958   1
  -1   5   6 6.87713 10.7287   2
   0   5   6 74.9396 16.8184   2
   0   5   6 227.750 21.5019   1
   1   5   6 17.5381 12.6164   2
  -5  -1  10 106.216 36.0639  -3
   1   5   6 106.216 36.0639   1
   1   5   6 66.0538 16.0857   1
  -5  -2  11 154.690 27.2272  -3
   2   5   6 154.690 27.2272   1
   2   5   6 35.1844 26.5270   2
   3   5   6 9.07787 26.2100   2
  -5  -3  12 21.7516 39.7168  -3
   3   5   6 21.7516 39.7168   1
   3   5   6 -11.263 23.5901   1
   4   5   6 68.7917 16.2266   1
   4   5   6 14.6488 29.5592   2
  -6   6   6 622.173 43.4935  -3
  -5   6   8 622.173 43.4935  -2
  -6   6   6 622.173 43.4935   1
  -6   5   7 33.7238 34.1586  -3
  -5   6   6 33.7238 34.1586  -2
  -5   6   6 33.7238 34.1586   1
  -6   3   8 88.1173 24.7162  -3
  -5   6   2 88.1173 24.7162  -2
  -3   6   6 88.1173 24.7162   1
  -6   2   9 877.726 67.5971  -3
  -5   6   0 877.726 67.5971  -2
  -2   6   6 877.726 67.5971   1
  -1   6   6 41.9104 28.3799   2
  -1   6   6 81.4114 17.0603   1
   5  -6   2 330.043 47.8802  -2
  -1   6   6 330.043 47.8802   1
   0   6   6 12.2325 27.3946   2
  -6   0  10 -47.026 24.9683  -3
   0   6   6 -47.026 24.9683   1
  -6  -1  11 61.2781 43.2697  -3
   1   6   6 61.2781 43.2697   1
   1   6   6 13.0397 28.3189   2
   2   6   6 37.2629 40.7863   2
  -6  -2  12 125.044 40.9908  -3
   2   6   6 125.044 40.9908   1
   2   6   6 40.2698 29.2465   1
   3   6   6 23.0520 18.8587   1
   3   6   6 58.9677 34.1480   2
  -5   7   6 38.9064 29.4755   2
  -5   7   6 0.82062 20.9208   1
  -4   7   6 6.45864 32.9780   2
  -7   4   8 93.8826 25.4109  -3
  -4   7   6 93.8826 25.4109   1
  -7   3   9 -20.416 24.6683  -3
  -3   7   6 -20.416 24.6683   1
  -3   7   6 29.9806 32.5467   2
  -7   5   3 -35.622 33.6379  -3
  -3   7   6 -35.622 33.6379   2
  -2   7   6 87.6941 29.7187   1
   5  -7   1 77.3137 33.7148  -2
  -2   7   6 77.3137 33.7148   1
  -7   1  10 47.9540 44.1229  -3
   5  -7   2 47.9540 44.1229  -2
  -1   7   6 47.9540 44.1229   1
  -1   7   6 41.2956 28.7017   1
  -7   0  11 118.698 42.7282  -3
   5  -7   4 118.698 42.7282  -2
   0   7   6 118.698 42.7282   1
   0   7   6 70.8849 29.9631   1
   7  -5   3 -4.4627 51.1304  -3
   0   7   6 -4.4627 51.1304   2
   5  -7   6 78.2589 31.1446  -2
   1   7   6 78.2589 31.1446   1
  -1  -8   7 46.1166 15.2106   1
  -1  -8   7 -3.1216 15.5645   2
   0  -8   7 28.5865 16.1835   2
   0  -8   7 46.5021 35.5468   1
   1  -8   7 35.2483 14.3942   2
   1  -8   7 3.10901 33.1366   1
   2  -8   7 1.33028 14.4600   2
   2  -8   7 -0.4180 32.5895   1
   3  -8   7 9.72934 15.0826   2
   3  -8   7 -23.440 32.7576   1
  -3  -7   7 98.2382 37.9125   1
   7   3   0 75.4453 29.4132  -3
  -3  -7   7 75.4453 29.4132   1
   7   2   3 47.7017 68.4236  -3
  -3  -7   7 47.7017 68.4236   2
  -2  -7   7 32.9390 12.3510   2
  -2  -7   7 168.711 20.8887   1
  -1  -7   7 19.4148 12.0185   2
  -1  -7   7 30.5621 30.8396   1
   0  -7   7 15.7193 11.7207   2
   0  -7   7 -0.0632 30.1271   1
   1  -7   7 83.1956 15.0243   2
   1  -7   7 190.228 49.3647   1
   7  -1   3 148.530 26.4859  -3
   1  -7   7 148.530 26.4859   1
   7  -2   3 454.855 43.8859  -3
   2  -7   7 454.855 43.8859   1
   2  -7   7 327.153 97.6905   1
   2  -7   7 150.837 19.7521   2
   3  -7   7 -17.313 12.6932   2
   7  -3   4 135.968 58.2289  -3
   3  -7   7 135.968 58.2289   1
   7  -4   5 47.0018 60.9444  -3
   4  -7   7 47.0018 60.9444   1
   4  -7   7 -8.8711 12.0773   2
   6   4   0 29.1490 62.1248  -3
  -2  -6  11 29.1490 62.1248  -2
  -4  -6   7 29.1490 62.1248   1
  -2  -6  11 90.9301 53.4844  -2
  -4  -6   7 90.9301 53.4844   1
  -2  -6   9 20.6072 39.7962  -2
  -3  -6   7 20.6072 39.7962   1
  -2  -6   7 151.616 18.5458  -2
  -2  -6   7 151.616 18.5458   1
   6   1   2 127.601 68.1127  -3
  -2  -6   5 127.601 68.1127  -2
  -1  -6   7 127.601 68.1127   1
  -2  -6   5 3.48095 16.8289  -2
  -1  -6   7 3.48095 16.8289   1
   6   0   3 182.665 70.7450  -3
  -2  -6   3 182.665 70.7450  -2
   0  -6   7 182.665 70.7450   1
   1  -6   7 -2.5695 22.1792   2
   1  -6   7 28.3938 26.9124   1
   2  -6   7 -0.2104 10.4410   2
   6  -2   4 64.4029 52.0307  -3
   2  -6   7 64.4029 52.0307   1
   6  -3   5 25.8908 54.2832  -3
   3  -6   7 25.8908 54.2832   1
   3  -6   7 11.5670 11.3752   2
   4  -6   7 27.0351 34.1441   1
   4  -6   7 6.58770 22.0490   2
   5  -6   7 38.9092 27.7144   2
   6  -5   6 126.152 46.4293  -3
   5  -6   7 126.152 46.4293   1
  -6  -5   7 -29.249 35.5275   2
  -5  -5   7 23.5441 37.3408   2
   5   5   0 150.933 58.0770  -3
  -5  -5   7 150.933 58.0770   1
  -5  -5   7 17.3114 30.5695   1
  -4  -5   7 55.9310 33.7908   2
  -4  -5   7 229.707 28.9530   1
  -3  -5   7 185.768 40.8496   1
  -3  -5   7 58.5126 30.6756   2
  -2  -5   7 10.2972 28.2573   1
  -2  -5   7 10.3607 18.7321   2
  -1  -5   7 30.3313 13.8645   2
  -1  -5   7 7.96381 24.8919   1
   0  -5   7 345.642 26.7412   2
   0  -5   7 855.372 66.2513   1
   5  -1   4 625.285 68.4624  -3
   1  -5   7 625.285 68.4624   1
   1  -5   7 179.675 21.0137   2
   2  -5   7 -1.5921 16.8282   2
   5  -2   5 129.621 53.8566  -3
   2  -5   7 129.621 53.8566   1
   2   5   3 -12.346 48.8244  -2
   3  -5   7 -12.346 48.8244   1
   5  -4   6 492.714 35.1386  -3
   2   5   5 492.714 35.1386  -2
   4  -5   7 492.714 35.1386   1
   5  -5   7 268.584 60.0000  -3
   2   5   7 268.584 60.0000  -2
   5  -5   7 268.584 60.0000   1
   5  -6   8 233.966 46.6138  -3
   2   5   9 233.966 46.6138  -2
   6  -5   7 233.966 46.6138   1
  -6  -4   7 26.4429 32.8041   2
  -5  -4   7 35.5943 17.8820   1
  -5  -4   7 4.07394 25.0534   2
  -4  -4   7 61.1292 26.1254   1
  -4  -4   7 -8.5305 22.3710   2
  -3  -4   7 58.6242 31.2335   1
   4   3   2 187.501 31.5138  -3
  -3  -4   7 187.501 31.5138   1
  -3  -4   7 59.4775 26.9579   2
  -2  -4   7 22.0384 24.3166   1
  -2  -4   7 16.7933 11.1129   2
  -1  -4   7 63.5440 35.2704   1
  -1  -4   7 4.82851 9.83389   2
   0  -4   7 6.33280 9.69638   2
   4   0   4 -76.407 44.8758  -3
   0  -4   7 -76.407 44.8758   1
   4  -1   5 205.419 53.5778  -3
   1  -4   7 205.419 53.5778   1
   1  -4   7 -8.9784 13.9145   2
   2  -4   7 5.92627 12.7810   2
   2  -4   7 36.0530 25.6603   1
   3  -4   7 30.9215 13.3236   2
   4  -4   7 144.079 45.1948  -3
   4  -4   7 144.079 45.1948   1
   4  -4   7 8.25827 16.5075   2
   4  -4   7 158.081 31.8058  -3
   2   4   6 158.081 31.8058  -2
   4  -4   7 158.081 31.8058   1
   5  -4   7 18.5121 20.4505   2
   2   4  10 176.698 71.8924  -2
   6  -4   7 176.698 71.8924   1
  -3  -3  13 274.341 39.4995  -2
  -6  -3   7 274.341 39.4995   1
  -3  -3  11 405.976 41.6868  -2
  -5  -3   7 405.976 41.6868   1
   3   4   2 95.6325 28.5977  -3
  -3  -3   9 95.6325 28.5977  -2
  -4  -3   7 95.6325 28.5977   1
   3   3   3 45.1569 34.6280  -3
  -3  -3   7 45.1569 34.6280   2
   3   3   3 84.1531 30.7441  -3
  -3  -3   7 84.1531 30.7441  -2
  -3  -3   7 84.1531 30.7441   1
  -3  -3   7 56.2335 26.2465   1
   3   3   1 196.818 37.5838  -3
  -2  -3   7 196.818 37.5838   2
  -2  -3   7 606.483 43.8710   1
  -1  -3   7 485.305 20.8654   2
   3   1   4 1753.41 71.0972  -3
  -1  -3   7 1753.41 71.0972   1
   0  -3   7 50.0112 10.3950   2
   3   0   5 193.042 40.4841  -3
   0  -3   7 193.042 40.4841   1
   1  -3   7 41.8169 9.59155   2
   1  -3   7 117.414 27.0840   1
   3  -2   6 526.945 51.4436  -3
   2  -3   7 526.945 51.4436   1
   2  -3   7 131.880 13.9802   2
   3  -3   7 285.868 19.7209   2
   3  -3   7 1133.52 62.2165  -3
   3  -3   7 1133.52 62.2165   1
   3  -4   8 168.195 26.1409  -3
   4  -3   7 168.195 26.1409   1
   4  -3   7 53.0827 14.0820   2
   5  -3   7 3.00555 10.0222   2
   5  -3   7 13.7141 35.4659   1
   3  -6   9 116.020 55.1000  -3
   6  -3   7 116.020 55.1000   1
   6  -3   7 30.3991 13.0187   2
   7  -3   7 12.9059 13.5705   2
  -7  -2   7 25.9344 28.3458   2
  -6  -2   7 13.5471 19.0670   1
  -6  -2   7 23.7704 22.9223   2
  -5  -2   7 154.333 50.4984   1
  -4  -2   7 11.0455 10.1709   1
  -4  -2   7 5.82633 13.7372   2
  -3  -2   7 46.5023 9.98954   2
  -3  -2   7 112.264 13.2609   1
   2   2   4 2.47092 12.2504  -3
  -2  -2   7 2.47092 12.2504   1
  -2  -2   7 -6.4041 12.4164   2
  -1  -2   7 -7.9112 8.87391   2
   2   1   5 144.418 33.0591  -3
  -3  -2   3 144.418 33.0591  -2
  -1  -2   7 144.418 33.0591   1
  -3  -2   1 201.147 26.2063  -2
   0  -2   7 201.147 26.2063   1
   3   2   1 122.649 24.5593  -2
   1  -2   7 122.649 24.5593   1
   2  -2   7 198.123 31.5149  -3
   3   2   3 198.123 31.5149  -2
   2  -2   7 198.123 31.5149   1
   2  -3   8 469.230 43.4783  -3
   3   2   5 469.230 43.4783  -2
   3  -2   7 469.230 43.4783   1
   4  -2   7 14.2366 13.3990   2
   4  -2   7 30.9223 23.0415   1
   5  -2   7 59.7668 12.6123   2
   2  -5   9 128.568 54.4305  -3
   5  -2   7 128.568 54.4305   1
   6  -2   7 13.9828 14.4985   2
   2  -6  10 105.613 61.5994  -3
   6  -2   7 105.613 61.5994   1
   7  -2   7 32.2239 24.2014   2
  -8  -1   7 -15.272 26.6037   2
  -8  -1   7 19.1848 28.2747   1
  -7  -1   7 112.939 26.7261   1
  -7  -1   7 42.2960 25.3696   2
  -6  -1   7 122.984 26.0852   2
   1   6   2 278.187 41.0172  -3
  -6  -1   7 278.187 41.0172   1
  -5  -1   7 6.04227 10.3061   1
  -5  -1   7 6.84499 9.22865   2
  -4  -1   7 9.35420 8.10469   1
  -4  -1   7 -9.0737 7.41917   2
  -3  -1   7 660.938 20.7064   2
   1   3   4 1955.34 58.0309  -3
  -3  -1   7 1955.34 58.0309   1
  -2  -1   7 416.133 11.4628   2
   1   2   5 1437.91 26.3337  -3
  -2  -1   7 1437.91 26.3337   1
  -1  -1   7 56.5099 13.5001   2
  -1  -1   7 152.154 17.9254   1
   1   0   6 36.7480 16.6552  -3
   0  -1   7 36.7480 16.6552   1
   0  -1   7 3.30779 9.08913   2
   1  -1   7 627.744 13.7119   2
   1  -1   7 2018.25 57.6044  -3
   1  -1   7 2018.25 57.6044   1
   2  -1   7 903.728 42.8612   1
   2  -1   7 278.792 14.6860   2
   1  -2   8 1044.46 32.0714  -3
   2  -1   7 1044.46 32.0714   1
   3  -1   7 -4.3015 7.01760   2
   3   1   6 121.794 32.5433  -2
   3  -1   7 121.794 32.5433   1
   3  -1   7 -12.406 13.5872   1
   4  -1   7 14.7653 8.86007   2
   1  -4   9 34.4397 34.2986  -3
   4  -1   7 34.4397 34.2986   1
   1  -5  10 183.065 44.4143  -3
   5  -1   7 183.065 44.4143   1
   5  -1   7 72.3881 18.8890   2
   6  -1   7 28.9304 18.5455   2
   6  -1   7 87.7865 38.7620   1
   0   8   1 145.338 64.2503  -3
  -4   0  15 145.338 64.2503  -2
  -8   0   7 145.338 64.2503   1
   0   7   2 61.3219 49.1510  -3
  -4   0  13 61.3219 49.1510  -2
  -7   0   7 61.3219 49.1510   1
  -7   0   7 14.6500 17.7126   2
  -6   0   7 83.8895 20.9842   1
  -6   0   7 19.0936 10.5275   2
  -5   0   7 35.1848 9.91691   1
  -5   0   7 22.3518 9.47674   2
  -4   0   7 39.1105 6.97278   2
   0   4   4 74.7707 16.2570  -3
  -4   0   7 74.7707 16.2570   1
   0   3   5 19.7570 13.6503  -3
  -3   0   7 19.7570 13.6503   1
  -3   0   7 5.27684 4.04245   2
  -2   0   7 0.41548 3.56183   2
  -2   0   7 9.17042 6.25712   1
  -1   0   7 21.4114 10.7011   2
  -1   0   7 20.3242 9.54934   1
   0   0   7 45.5095 12.6944   2
   0   0   7 209.602 19.4332  -3
   0   0   7 209.602 19.4332   1
   1   0   7 25.4813 5.30869   2
   0  -1   8 36.2710 20.5930  -3
   1   0   7 36.2710 20.5930   1
   1   0   7 69.5810 15.7788   1
   2   0   7 161.044 13.1252   2
   2   0   7 418.707 26.6705   1
   3   0   7 40.4559 10.4869   2
   0  -3   9 385.674 21.8870  -3
   3   0   7 385.674 21.8870   1
   0  -4  10 227.086 24.4509  -3
   4   0   7 227.086 24.4509   1
   4   0   7 94.7614 15.8008   2
   5   0   7 42.3534 17.1120   2
   5   0   7 56.1814 27.0745   1
   0  -5  11 37.7567 48.7697  -3
   5   0   7 37.7567 48.7697   1
   6   0   7 32.7791 22.2400   2
  -1   8   2 153.977 44.2618  -3
  -8   1   7 153.977 44.2618   1
  -8   1   7 28.3317 22.8602   2
  -7   1   7 17.8258 10.9412   2
  -7   1   7 53.3233 21.6310   1
  -4   1  11 22.7423 31.8189  -2
  -6   1   7 22.7423 31.8189   1
  -6   1   7 18.3692 15.1050   2
  -6   1   7 26.7720 12.8839   1
  -1   5   4 420.281 32.6361  -3
  -4   1   9 420.281 32.6361  -2
  -5   1   7 420.281 32.6361   1
  -1   4   5 3013.67 48.5343  -3
  -4   1   7 3013.67 48.5343  -2
  -4   1   7 3013.67 48.5343   1
  -4   1   5 435.844 18.0523  -2
  -3   1   7 435.844 18.0523   1
  -4   1   3 462.590 31.4358  -2
  -2   1   7 462.590 31.4358   1
  -1   1   7 780.229 21.7489  -3
  -4   1   1 780.229 21.7489  -2
  -1   1   7 780.229 21.7489   1
   0   1   7 2739.77 73.2750   1
   1   1   7 272.210 13.7176   1
   2   1   7 9.47078 12.3411   2
  -1  -2   9 7.33460 19.0958  -3
   2   1   7 7.33460 19.0958   1
  -1  -3  10 222.021 22.3478  -3
   3   1   7 222.021 22.3478   1
   3   1   7 77.2328 14.5101   2
  -1  -4  11 201.851 44.1411  -3
   4   1   7 201.851 44.1411   1
   4   1   7 49.3194 14.9546   2
   4   1   7 200.607 23.0713   1
   5   1   7 72.2021 16.7460   1
   5   1   7 7.31882 19.5517   2
   6   1   7 -15.791 35.4109   2
  -8   2   7 47.8662 14.6291   2
  -8   2   7 67.0545 23.0126   1
  -7   2   7 -6.1018 12.7878   2
  -7   2   7 3.80556 12.6610   1
  -2   6   4 124.263 21.5056  -3
  -6   2   7 124.263 21.5056   1
  -6   2   7 15.6192 10.3859   2
  -2   5   5 -5.4092 18.5890  -3
  -5   2   7 -5.4092 18.5890   1
  -5   2   7 5.38393 9.08938   2
  -4   2   7 21.8284 10.0496   1
  -4   2   7 1.55090 6.93530   2
  -2   3   6 -2.5118 23.2194  -3
  -3   2   7 -2.5118 23.2194   1
  -3   2   7 3.26830 6.34815   2
  -2   2   7 85.5645 10.7255  -3
  -2   2   7 85.5645 10.7255   1
  -2   2   7 31.2265 8.55750   2
  -1   2   7 25.2696 11.6993   1
  -1   2   7 4.21322 7.58491   2
  -2   1   8 12.1664 16.7248  -3
  -1   2   7 12.1664 16.7248   1
   2  -4   3 82.1907 20.2871  -3
   0   2   7 82.1907 20.2871   2
   0   2   7 273.150 15.2914   1
   0   2   7 89.2672 19.9101   2
  -2  -1   9 629.311 22.7201  -3
   1   2   7 629.311 22.7201   1
   2  -4   5 50.8118 19.3112  -3
   1   2   7 50.8118 19.3112   2
  -2  -2  10 567.690 51.7484  -3
   4  -2   5 567.690 51.7484  -2
   2   2   7 567.690 51.7484   1
  -2  -2  10 594.960 38.3041  -3
   2   2   7 594.960 38.3041   1
   2  -4   7 91.4282 32.0808  -3
   2   2   7 91.4282 32.0808   2
   2  -4   9 -2.7773 33.4823  -3
   3   2   7 -2.7773 33.4823   2
   3   2   7 73.5240 18.0475   1
   4  -2   9 261.234 27.9525  -2
   4   2   7 261.234 27.9525   1
   2  -4  11 63.2629 38.1808  -3
   4   2   7 63.2629 38.1808   2
  -2  -5  12 46.1321 31.1216  -3
   4  -2  11 46.1321 31.1216  -2
   5   2   7 46.1321 31.1216   1
  -2  -6  13 -29.296 81.6466  -3
   4  -2  13 -29.296 81.6466  -2
   6   2   7 -29.296 81.6466   1
  -8   3   7 13.8556 21.6865   1
  -3   5  12 -26.473 50.8619  -3
  -8   3   7 -26.473 50.8619   2
  -7   3   7 -6.4461 20.8541   2
  -3   7   4 -13.877 40.4903  -3
  -7   3   7 -13.877 40.4903   1
  -6   3   7 155.554 18.5466   2
  -3   6   5 409.482 28.5192  -3
  -6   3   7 409.482 28.5192   1
  -5   3   7 245.793 19.2464   2
  -5   3   7 603.132 26.8442   1
  -4   3   7 19.6798 8.91205   2
  -3   4   6 26.0765 29.0087  -3
  -4   3   7 26.0765 29.0087   1
  -3   3   7 84.2083 12.8959  -3
  -3   3   7 84.2083 12.8959   1
  -3   3   7 37.0096 9.68240   2
  -2   3   7 377.130 19.4381   2
  -3   2   8 1753.25 38.5603  -3
  -2   3   7 1753.25 38.5603   1
  -1   3   7 332.905 19.2575   2
  -1   3   7 1211.62 32.0542   1
  -3   0   9 -12.096 11.3959  -3
   0   3   7 -12.096 11.3959   1
   0   3   7 -0.4429 8.36673   2
   1   3   7 11.0111 9.70374   2
  -3  -1  10 4.46563 16.8344  -3
   1   3   7 4.46563 16.8344   1
   2   3   7 87.9915 16.5810   2
   2   3   7 337.875 19.9801   1
   3   3   7 116.764 22.9251   1
   3   3   7 60.8544 26.3107   2
   4   3   7 13.0469 21.1741   2
  -3  -4  12 73.8990 64.4128  -3
   4  -3  10 73.8990 64.4128  -2
   4   3   7 73.8990 64.4128   1
  -4   7   5 28.9050 29.5828  -3
  -5   4  11 28.9050 29.5828  -2
  -7   4   7 28.9050 29.5828   1
  -4   6   6 87.1059 42.7611  -3
  -5   4   9 87.1059 42.7611  -2
  -6   4   7 87.1059 42.7611   1
  -4   5   6 -9.3710 38.7679  -3
  -5   4   7 -9.3710 38.7679  -2
  -5   4   7 -9.3710 38.7679   1
  -4   4   7 28.0896 19.9560  -3
  -5   4   5 28.0896 19.9560  -2
  -4   4   7 28.0896 19.9560   1
  -3   4   7 8.49420 18.0022   2
  -4   3   8 24.2269 35.3920  -3
  -5   4   3 24.2269 35.3920  -2
  -3   4   7 24.2269 35.3920   1
  -2   4   7 18.6457 9.54901   1
  -2   4   7 20.2565 18.5267   2
  -1   4   7 74.8746 13.2058   2
  -4   1   9 368.697 36.5465  -3
  -1   4   7 368.697 36.5465   1
   0   4   7 14.2432 10.5681   2
  -4   0  10 289.928 23.8729  -3
   0   4   7 289.928 23.8729   1
   1   4   7 94.2542 15.6959   2
   1   4   7 231.175 19.3449   1
   2   4   7 14.9727 11.8122   1
   2   4   7 34.5932 26.7689   2
  -4  -3  12 232.612 28.3850  -3
   3   4   7 232.612 28.3850   1
   3   4   7 77.5777 30.0486   2
   4   4   7 1.93751 24.5327   1
  -4  -4  13 -73.009 57.8022  -3
   4   4   7 -73.009 57.8022   1
   4   4   7 47.3140 30.7981   2
  -7   5   7 101.392 20.7189   2
  -5   7   6 321.475 60.8176  -3
  -7   5   7 321.475 60.8176   1
  -7   5   7 178.806 30.6063   1
  -5   6   6 131.590 28.6308  -3
  -6   5   7 131.590 28.6308   1
  -6   5   7 26.3620 13.5953   2
  -5   5   7 66.7856 17.6773  -3
  -5   5   7 66.7856 17.6773   1
  -5   5   7 21.4520 12.5725   2
  -5   4   8 68.2075 22.1152  -3
  -4   5   7 68.2075 22.1152   1
  -4   5   7 2.44820 12.4436   2
  -3   5   7 891.702 40.0501   1
  -5   3   8 812.748 60.9797  -3
  -3   5   7 812.748 60.9797   1
  -3   5   7 305.117 45.3670   2
  -2   5   7 96.4554 30.6281   2
  -5   2   9 550.221 35.3079  -3
  -5   5   1 550.221 35.3079  -2
  -2   5   7 550.221 35.3079   1
  -5   1  10 6.96350 24.4942  -3
   5  -5   1 6.96350 24.4942  -2
  -1   5   7 6.96350 24.4942   1
   5  -5   3 56.8760 19.9458  -2
   0   5   7 56.8760 19.9458   1
  -5  -1  11 471.277 53.4397  -3
   5  -5   5 471.277 53.4397  -2
   1   5   7 471.277 53.4397   1
   5  -5   5 223.914 27.4636  -2
   1   5   7 223.914 27.4636   1
  -5  -2  12 104.930 49.2233  -3
   5  -5   7 104.930 49.2233  -2
   2   5   7 104.930 49.2233   1
  -5  -3  13 145.464 43.0543  -3
   5  -5   9 145.464 43.0543  -2
   3   5   7 145.464 43.0543   1
   5  -5   9 154.827 46.8748  -2
   3   5   7 154.827 46.8748   1
  -6   6   7 25.0882 15.4041   2
  -6   6   7 -25.826 21.2273  -3
  -6   6   7 -25.826 21.2273   1
  -6   5   8 -29.110 26.5508  -3
  -5   6   7 -29.110 26.5508   1
  -5   6   7 -21.015 13.2250   2
  -4   6   7 2.83819 14.1938   1
  -4   6   7 -5.7783 13.2409   2
  -3   6   7 15.3001 12.2810   2
  -2   6   7 13.1138 12.8253   2
  -1   6   7 133.009 18.0150   1
  -1   6   7 42.1160 14.9032   2
   0   6   7 47.2357 30.6846   2
   1   6   7 19.7020 29.4505   2
  -6  -1  12 163.352 39.9190  -3
   1   6   7 163.352 39.9190   1
   2   6   7 19.8927 30.8296   2
   2   6   7 49.5024 29.2837   1
  -4   7   7 32.6455 33.5613   2
  -7   4   9 314.180 32.0558  -3
  -4   7   7 314.180 32.0558   1
  -7   3  10 -43.731 26.4389  -3
  -3   7   7 -43.731 26.4389   1
  -3   7   7 -6.5300 29.7326   2
  -2   7   7 -19.455 13.1841   1
  -2   7   7 20.6112 15.5253   2
  -1   7   7 91.1821 33.0282   1
  -1   7   7 26.8631 28.4983   2
  -7   1  11 239.312 40.7174  -3
  -1   7   7 239.312 40.7174   1
   0   7   7 29.9308 22.7215   2
  -7   0  12 311.858 59.9731  -3
   0   7   7 311.858 59.9731   1
  -2  -8   6 49.7996 73.1328  -2
  -1  -8   8 49.7996 73.1328   1
   0  -8   8 40.0382 33.6507   1
   0  -8   8 16.4221 14.8704   2
   1  -8   8 75.5156 15.6064   2
   1  -8   8 228.760 51.0016   1
   2  -8   8 -8.8929 33.2372   1
   2  -8   8 -9.2243 14.1416   2
  -3  -7   8 138.275 60.5358   1
  -3  -7   8 59.9833 40.1296   2
  -2  -7   8 -4.3050 13.0638   2
  -1  -7   8 5.42770 12.8481   2
  -1  -7   8 61.2419 68.9205   1
   0  -7   8 12.6686 59.1258   1
   2   7   0 20.4808 56.9541  -2
   2  -7   8 20.4808 56.9541   1
   7  -4   6 273.197 78.5222  -3
   2   7   4 273.197 78.5222  -2
   4  -7   8 273.197 78.5222   1
   6   4   1 125.915 60.2377  -3
  -4  -6   8 125.915 60.2377   1
  -4  -6   8 110.355 54.6048   2
  -4  -6   8 138.025 40.8694   1
  -3  -6   8 17.7778 36.3585   2
  -3  -6   8 18.8351 10.5219   1
  -2  -6   8 49.0467 35.0907   1
  -2  -6   8 4.33712 9.71632   2
  -1  -6   8 374.846 52.2056   1
  -1  -6   8 142.572 15.2512   2
   0  -6   8 334.654 56.4372   1
   0  -6   8 116.804 15.2003   2
   1  -6   8 11.7023 9.87546   2
   1  -6   8 -5.3304 26.5287   1
   6  -2   5 60.3402 56.4036  -3
   2  -6   8 60.3402 56.4036   1
   2  -6   8 -2.2896 10.2557   2
   3  -6   8 120.892 17.5305   2
   6  -3   6 433.070 70.0548  -3
   3  -6   8 433.070 70.0548   1
   4  -6   8 76.4481 23.2890   2
   4  -6   8 184.612 48.4497   1
   6  -5   7 171.262 74.5622  -3
   5  -6   8 171.262 74.5622   1
   5  -6   8 -6.1803 24.7053   2
   5   5   1 211.644 49.2200  -3
  -3  -5  12 211.644 49.2200  -2
  -5  -5   8 211.644 49.2200   1
  -4  -5   8 29.5651 30.0649   2
  -4  -5   8 64.5219 36.3337   1
  -3  -5   8 57.6790 18.9350   1
  -3  -5   8 25.4729 32.0091   2
   5   2   3 70.9854 19.0538  -3
  -2  -5   8 70.9854 19.0538   1
  -2  -5   8 8.03089 29.3161   2
  -2  -5   8 88.8262 33.2435   1
  -1  -5   8 13.7827 13.6000   2
  -1  -5   8 -0.5927 26.2957   1
   0  -5   8 -11.554 25.7325   1
   0  -5   8 -2.2996 12.6253   2
   1  -5   8 0.37540 12.4458   2
   5  -1   5 162.298 57.8204  -3
   1  -5   8 162.298 57.8204   1
   5  -2   6 77.3157 53.9340  -3
   2  -5   8 77.3157 53.9340   1
   2  -5   8 4.85772 12.6031   2
   3  -5   8 7.72104 8.26768   2
   3  -5   8 0.96455 30.9221   1
   4  -5   8 5.46340 10.5709   2
   5  -4   7 150.217 29.6674  -3
   4  -5   8 150.217 29.6674   1
   5  -5   8 61.6192 50.1306  -3
   5  -5   8 61.6192 50.1306   1
   5  -5   8 -10.804 12.8063   2
   6  -5   8 99.0859 45.4136   1
   6  -5   8 33.8313 15.0261   2
  -6  -4   8 56.0992 36.5245   2
  -5  -4   8 66.6468 31.1388   2
  -5  -4   8 62.6700 19.7989   1
  -4  -4   8 26.8031 28.2900   2
  -3  -4  10 13.9388 45.6070  -2
  -4  -4   8 13.9388 45.6070   1
  -3  -4   8 276.559 52.1357  -2
  -3  -4   8 276.559 52.1357   1
  -3  -4   6 1173.51 72.5568  -2
  -2  -4   8 1173.51 72.5568   1
  -3  -4   4 259.800 37.8859  -2
  -1  -4   8 259.800 37.8859   1
   4  -2   7 883.606 76.5112  -3
   3   4   2 883.606 76.5112  -2
   2  -4   8 883.606 76.5112   1
   4  -3   7 302.154 60.5669  -3
   3  -4   8 302.154 60.5669   1
   3  -4   8 42.6808 17.7967   2
   4  -4   8 -4.4999 12.1104   2
   5  -4   8 40.9511 14.0234   2
   4  -5   9 285.764 76.8774  -3
   5  -4   8 285.764 76.8774   1
   6  -4   8 57.0233 18.6096   2
   6  -4   8 145.235 42.7081   1
   3   7   1 6.69313 67.7893  -3
  -7  -3   8 6.69313 67.7893   1
  -7  -3   8 -5.6348 28.8694   2
  -6  -3   8 122.458 30.0794   1
  -6  -3   8 82.4121 28.9240   2
  -5  -3   8 15.4176 27.7384   1
  -5  -3   8 9.24934 21.1047   2
   3   5   2 13.0325 44.7344  -3
  -5  -3   8 13.0325 44.7344   1
   3   4   3 156.712 32.4116  -3
  -4  -3   8 156.712 32.4116   1
  -4  -3   8 136.016 34.5167   1
  -4  -3   8 54.6998 21.7790   2
   3   3   4 85.1584 26.3847  -3
  -3  -3   8 85.1584 26.3847   1
  -3  -3   8 13.8169 21.3776   1
  -3  -3   8 -9.2916 10.2455   2
  -2  -3   8 80.9946 25.4404   1
  -2  -3   8 9.88843 9.86533   2
   3   1   5 311.408 46.0348  -3
  -1  -3   8 311.408 46.0348   1
  -1  -3   8 9.55699 8.07124   2
   0  -3   8 9.66587 7.99159   2
   3   0   6 158.014 39.6953  -3
   0  -3   8 158.014 39.6953   1
   1  -3   8 -2.9778 7.25174   2
   1  -3   8 -2.4910 17.4327   1
   2  -3   8 21.1810 10.2758   2
   3  -2   7 138.458 41.7073  -3
   2  -3   8 138.458 41.7073   1
   3  -3   8 10.8177 11.8753   2
  -3  -3   9 -54.095 35.7599  -3
   3  -3   8 -54.095 35.7599   2
   3  -4   9 136.577 29.6556  -3
   4  -3   8 136.577 29.6556   1
   5  -3   8 -0.5132 18.5385   2
  -3  -3  13 203.856 34.4906  -3
   5  -3   8 203.856 34.4906   2
   5  -3   8 96.2597 42.5918   1
   6  -3   8 22.2580 21.9995   2
   3  -6  10 73.8822 75.6122  -3
   3   3  10 73.8822 75.6122  -2
   6  -3   8 73.8822 75.6122   1
  -7  -2   8 76.6071 39.0878   1
   2   4   8 15.3627 43.4584  -3
  -6  -2   8 15.3627 43.4584   2
   2   6   2 3.25634 48.3638  -3
  -6  -2   8 3.25634 48.3638   1
  -5  -2   8 -10.864 18.9714   2
  -5  -2   8 -13.292 21.2630   1
  -4  -2   8 182.264 16.3285   2
  -4  -2   8 627.270 25.0325   1
  -3  -2   8 710.769 23.5508   1
  -3  -2   8 233.261 16.1617   2
   2   2   5 84.7517 13.1488  -3
  -2  -2   8 84.7517 13.1488   1
  -2  -2   8 1.59597 8.45599   2
  -1  -2   8 16.9248 5.36581   2
   2   1   6 95.9547 28.1773  -3
  -1  -2   8 95.9547 28.1773   1
   0  -2   8 418.728 29.0263   2
   0  -2   8 1079.08 48.0184   1
   1  -2   8 399.600 15.6667   2
   1  -2   8 1199.38 51.5413   1
   2  -2   8 -3.0364 7.60038   2
   2  -2   8 1.46929 20.8691  -3
   2  -2   8 1.46929 20.8691   1
   2  -3   9 90.4256 36.2210  -3
   3  -2   8 90.4256 36.2210   1
   3  -2   8 23.0331 9.35537   2
   4  -2   8 126.284 18.1005   2
   4  -2   8 246.017 40.0953   1
   5  -2   8 46.1482 14.1091   2
   6  -2   8 -1.2911 14.2860   2
   1   6   3 -17.124 44.7462  -3
  -4  -1  12 -17.124 44.7462  -2
  -6  -1   8 -17.124 44.7462   1
  -4  -1  10 69.2731 26.1560  -2
  -5  -1   8 69.2731 26.1560   1
  -4  -1   8 -7.2596 12.0154  -2
  -4  -1   8 -7.2596 12.0154   1
   1   3   5 293.694 31.5188  -3
  -4  -1   6 293.694 31.5188  -2
  -3  -1   8 293.694 31.5188   1
   1   2   6 412.717 33.7705  -3
  -4  -1   4 412.717 33.7705  -2
  -2  -1   8 412.717 33.7705   1
  -1  -1   8 27.2461 14.7994   1
   0  -1   8 31.6987 13.6245   1
   0  -1   8 -8.1167 9.09133   2
   1  -1   8 58.2905 17.9621   2
   1  -1   8 256.625 24.4355  -3
   1  -1   8 256.625 24.4355   1
   2  -1   8 61.6615 18.0098   1
   2  -1   8 19.8025 7.47160   2
   3  -1   8 77.4401 12.1667   2
   3  -1   8 194.402 28.6709   1
   4  -1   8 33.1618 13.2329   2
   1  -4  10 78.2848 25.2715  -3
   4  -1   8 78.2848 25.2715   1
   1  -5  11 211.213 36.0423  -3
   5  -1   8 211.213 36.0423   1
   5  -1   8 69.9712 16.7268   2
   6  -1   8 -0.4633 13.7144   2
   6  -1   8 -40.184 39.7595   1
  -8   0   8 32.5667 25.9346   1
  -8   0   8 16.3757 22.6367   2
  -7   0   8 1.51454 14.4641   2
   0   7   3 89.0187 41.6386  -3
  -7   0   8 89.0187 41.6386   1
  -6   0   8 90.4118 14.7989   1
  -6   0   8 39.9201 12.0814   2
  -5   0   8 254.073 17.2699   2
  -5   0   8 845.201 27.0437   1
  -4   0   8 68.1228 10.8467   2
   0   4   5 268.617 20.0857  -3
  -4   0   8 268.617 20.0857   1
  -3   0   8 47.3138 8.24331   2
   0   3   6 172.167 17.5249  -3
  -3   0   8 172.167 17.5249   1
  -2   0   8 262.082 13.4400   1
  -2   0   8 105.162 18.5212   2
  -1   0   8 790.701 35.5820   2
  -1   0   8 2490.25 69.9991   1
   0   0   8 214.380 21.7338   2
   0   0   8 614.551 24.8867  -3
   0   0   8 614.551 24.8867   1
   1   0   8 72.5788 17.0490   1
   0  -1   9 195.006 17.9159  -3
   4   0   2 195.006 17.9159  -2
   1   0   8 195.006 17.9159   1
   1   0   8 13.7670 8.72890   2
   0  -4   5 57.2205 15.3381  -3
   1   0   8 57.2205 15.3381   2
   0  -1   9 40.9830 23.8382  -3
   1   0   8 40.9830 23.8382   1
   2   0   8 154.694 22.6964   1
   0  -3  10 497.430 29.8792  -3
   4   0   6 497.430 29.8792  -2
   3   0   8 497.430 29.8792   1
   0  -4  11 166.140 27.7542  -3
   4   0   8 166.140 27.7542  -2
   4   0   8 166.140 27.7542   1
   0  -5  12 67.9963 55.7483  -3
   4   0  10 67.9963 55.7483  -2
   5   0   8 67.9963 55.7483   1
   6   0   8 32.8916 23.5025   2
  -1   5  12 78.0427 28.9124  -3
  -8   1   8 78.0427 28.9124   2
  -1   8   3 48.0308 44.6515  -3
  -8   1   8 48.0308 44.6515   1
  -7   1   8 3.59037 16.8902   2
  -7   1   8 72.4565 20.3579   1
  -6   1   8 6.25117 10.8100   2
  -6   1   8 22.0095 10.4841   1
  -5   1   8 30.9173 10.0857   2
  -1   5   5 77.2918 28.1379  -3
  -5   1   8 77.2918 28.1379   1
  -4   1   8 13.7763 7.49428   2
  -1   4   6 286.873 20.8452  -3
  -4   1   8 286.873 20.8452   1
  -3   1   8 10.7133 8.35431   1
  -3   1   8 4.52672 6.46476   2
  -1   2   7 55.6223 18.4228  -3
  -2   1   8 55.6223 18.4228   1
  -2   1   8 0.93127 11.5113   1
  -2   1   8 0.74245 7.44485   2
  -1   1   8 41.0878 14.2483   2
  -1   1   8 138.409 21.0875  -3
  -1   1   8 138.409 21.0875   1
   0   1   8 34.7523 13.8047   2
   0   1   8 136.081 24.1517   1
   1   1   8 313.688 14.3746   1
   1   1   8 122.173 13.8677   2
   2   1   8 40.2481 11.1509   2
  -1  -2  10 93.8496 23.6339  -3
   2   1   8 93.8496 23.6339   1
   3   1   8 97.7154 19.8453   2
  -1  -3  11 154.465 30.1174  -3
   3   1   8 154.465 30.1174   1
   4  -1   9 13.7277 26.1105  -2
   4   1   8 13.7277 26.1105   1
   4  -1  11 34.3479 39.2247  -2
   5   1   8 34.3479 39.2247   1
  -1  -5  12 -137.58 76.8073  -3
   4  -1  11 -137.58 76.8073  -2
   5   1   8 -137.58 76.8073   1
  -5   2  14 53.4294 34.5794  -2
  -8   2   8 53.4294 34.5794   1
  -5   2  12 254.573 29.0185  -2
  -7   2   8 254.573 29.0185   1
  -2   6   5 610.618 46.8579  -3
  -5   2  10 610.618 46.8579  -2
  -6   2   8 610.618 46.8579   1
  -2   5   6 7.35925 22.4853  -3
  -5   2   8 7.35925 22.4853  -2
  -5   2   8 7.35925 22.4853   1
  -4   2   8 90.8209 13.5901   1
  -3   2   8 335.535 24.0502   2
  -2   3   7 1544.63 37.2978  -3
  -3   2   8 1544.63 37.2978   1
  -2   2   8 1974.36 37.7684  -3
  -2   2   8 1974.36 37.7684   1
  -2   2   8 502.130 19.4275   2
  -2   1   9 37.1814 14.9961  -3
  -1   2   8 37.1814 14.9961   1
  -1   2   8 -0.6026 7.89218   2
   0   2   8 26.8328 8.66026   1
   0   2   8 -3.8183 8.35130   2
  -2  -1  10 501.319 20.6247  -3
   1   2   8 501.319 20.6247   1
   1   2   8 170.584 16.9219   2
   2   2   8 143.760 17.3346   2
  -2  -2  11 414.238 28.4481  -3
   2   2   8 414.238 28.4481   1
   3   2   8 33.1912 14.3127   2
   3   2   8 53.4600 23.0358   1
   4   2   8 71.2292 27.2459   1
   4   2   8 -29.181 16.4590   2
  -2  -5  13 31.3380 35.0491  -3
   5   2   8 31.3380 35.0491   1
   5   2   8 -0.6585 20.3673   2
  -3   7   5 10.3874 33.5075  -3
  -7   3   8 10.3874 33.5075   1
  -7   3   8 15.0501 22.6117   2
  -3   6   6 58.8498 24.3874  -3
  -6   3   8 58.8498 24.3874   1
  -6   3   8 11.5545 12.9539   2
  -5   3   8 -0.2324 11.7854   1
  -5   3   8 13.5115 10.8065   2
  -4   3   8 16.8298 15.9388   2
  -3   4   7 50.0402 31.3870  -3
  -5   3   6 50.0402 31.3870  -2
  -4   3   8 50.0402 31.3870   1
  -3   2   9 191.918 28.2044  -3
  -5   3   2 191.918 28.2044  -2
  -2   3   8 191.918 28.2044   1
  -5   3   0 127.908 18.3698  -2
  -1   3   8 127.908 18.3698   1
  -3   0  10 404.039 28.4997  -3
   5  -3   2 404.039 28.4997  -2
   0   3   8 404.039 28.4997   1
  -3  -1  11 59.8625 33.7990  -3
   5  -3   4 59.8625 33.7990  -2
   1   3   8 59.8625 33.7990   1
  -3  -3  12 -6.7834 32.7419  -3
   3   3   8 -6.7834 32.7419   1
   3   3   8 15.0794 24.7978   2
   4   3   8 8.85294 25.8737   2
  -3  -4  13 82.8420 41.2538  -3
   4   3   8 82.8420 41.2538   1
   5   3   8 49.3039 28.0022   2
  -4   7   6 84.1766 30.2265  -3
  -7   4   8 84.1766 30.2265   1
  -7   4   8 26.1265 15.8035   2
  -6   4   8 24.0744 12.2587   2
  -4   6   7 157.675 46.8603  -3
  -6   4   8 157.675 46.8603   1
  -4   5   7 81.9908 31.6511  -3
  -5   4   8 81.9908 31.6511   1
  -5   4   8 -5.0616 10.3529   2
  -4   4   8 1251.74 38.5388  -3
  -4   4   8 1251.74 38.5388   1
  -4   4   8 322.920 20.8095   2
  -3   4   8 83.4476 15.0651   2
  -4   3   9 379.714 26.6695  -3
  -3   4   8 379.714 26.6695   1
  -2   4   8 8.80268 10.5528   2
  -2   4   8 64.2410 14.7000   1
  -1   4   8 11.1599 11.0255   2
  -4   1  10 11.1166 17.6368  -3
  -1   4   8 11.1166 17.6368   1
   0   4   8 148.525 17.9277   2
  -4   0  11 566.710 50.4131  -3
   0   4   8 566.710 50.4131   1
   5  -4   5 144.939 29.4052  -2
   1   4   8 144.939 29.4052   1
   1   4   8 107.216 27.4296   1
  -4  -2  12 126.672 42.3976  -3
   5  -4   7 126.672 42.3976  -2
   2   4   8 126.672 42.3976   1
  -4  -2  12 39.9750 37.1421  -3
   2   4   8 39.9750 37.1421   1
   3   4   8 11.9738 26.9502   2
  -4  -3  13 42.3072 45.4496  -3
   3   4   8 42.3072 45.4496   1
   4   4   8 14.5645 27.2444   1
  -4  -4  14 91.3749 39.7316  -3
   4   4   8 91.3749 39.7316   1
  -5   6   7 2.58528 29.0387  -3
  -6   5   8 2.58528 29.0387   1
  -5   5   8 11.6590 28.0641  -3
  -5   5   8 11.6590 28.0641   1
  -5   5   8 19.2839 13.2868   2
  -4   5   8 7.38926 10.1086   2
  -5   4   9 45.1678 38.1811  -3
  -4   5   8 45.1678 38.1811   1
  -3   5   8 29.0079 12.9799   2
  -5   3   9 197.493 41.3159  -3
  -3   5   8 197.493 41.3159   1
  -3   5   8 23.0713 15.0779   1
  -5   2  10 166.148 21.2165  -3
  -2   5   8 166.148 21.2165   1
  -2   5   8 20.5802 12.4921   2
  -5   1  11 101.695 23.0228  -3
  -1   5   8 101.695 23.0228   1
  -1   5   8 31.1043 13.4417   2
   0   5   8 39.2440 14.9609   2
   0   5   8 115.478 18.7784   1
   1   5   8 115.576 24.1630   1
   1   5   8 33.1616 16.0453   2
  -5  -1  12 70.4843 40.4498  -3
   1   5   8 70.4843 40.4498   1
  -5  -2  13 138.361 37.9572  -3
   2   5   8 138.361 37.9572   1
   2   5   8 18.8014 31.2875   2
   3   5   8 92.1722 50.1528   1
  -5  -3  14 -5.6626 42.7721  -3
   3   5   8 -5.6626 42.7721   1
   3   5   8 57.0701 37.4350   2
  -6   5   9 722.847 70.4319  -3
  -6   6   6 722.847 70.4319  -2
  -5   6   8 722.847 70.4319   1
  -6   6   4 36.0023 24.6549  -2
  -4   6   8 36.0023 24.6549   1
  -6   4   9 85.4449 51.2058  -3
  -6   6   4 85.4449 51.2058  -2
  -4   6   8 85.4449 51.2058   1
  -6   3  10 19.0041 25.1802  -3
  -6   6   2 19.0041 25.1802  -2
  -3   6   8 19.0041 25.1802   1
  -6   2  11 193.854 48.7110  -3
  -6   6   0 193.854 48.7110  -2
  -2   6   8 193.854 48.7110   1
  -1   6   8 63.0193 30.0769   2
  -1   6   8 239.473 26.2852   1
  -6   0  12 63.9962 28.8647  -3
   0   6   8 63.9962 28.8647   1
   0   6   8 -27.373 32.0514   2
  -6  -1  13 27.1766 31.4909  -3
   1   6   8 27.1766 31.4909   1
   1   6   8 4.44120 33.1044   2
  -3   7   8 24.1234 16.3763   1
  -3   7   8 30.4577 31.0923   2
   6  -7   1 50.4762 35.1626  -2
  -2   7   8 50.4762 35.1626   1
  -2   7   8 10.7744 27.0840   1
  -7   1  12 47.4126 59.7803  -3
  -1   7   8 47.4126 59.7803   1
  -3  -7   9 20.3447 38.9069   2
  -3  -7   9 -4.0977 41.0052   1
  -2  -7   9 37.4057 14.5916   2
  -2  -7   9 99.3265 45.8635   1
  -1  -7   9 50.9595 17.0962   2
  -1  -7   9 107.269 42.5338   1
   0  -7   9 9.11712 14.4642   2
   0  -7   9 -21.854 33.8238   1
   1  -7   9 41.7150 33.5916   1
   1  -7   9 -1.4777 26.7561   2
   2  -7   9 68.0631 17.5078   2
   2  -7   9 191.096 40.9246   1
   7  -3   6 152.347 70.8920  -3
   3  -7   9 152.347 70.8920   1
   3  -7   9 41.5344 17.4780   2
  -3  -6  11 7.60502 57.5548  -2
  -4  -6   9 7.60502 57.5548   1
  -3  -6   9 110.773 52.5525  -2
  -3  -6   9 110.773 52.5525   1
  -3  -6   7 58.0226 40.8840  -2
  -2  -6   9 58.0226 40.8840   1
  -3  -6   5 89.9154 49.5737  -2
  -1  -6   9 89.9154 49.5737   1
   6   0   5 40.7723 75.7588  -3
  -3  -6   3 40.7723 75.7588  -2
   0  -6   9 40.7723 75.7588   1
   1  -6   9 9.33993 27.1571   1
   2  -6   9 -13.021 15.8332   2
   6  -2   6 200.724 63.7085  -3
   2  -6   9 200.724 63.7085   1
   3  -6   9 1.69426 11.9950   2
   4  -6   9 34.7363 39.4954   1
   4  -6   9 -3.2467 14.6274   2
   5   5   2 63.0316 61.2910  -3
  -5  -5   9 63.0316 61.2910   1
  -5  -5   9 56.4604 40.4469   2
  -5  -5   9 -23.029 39.8124   1
  -4  -5   9 56.4958 24.4861   1
  -4  -5   9 47.1483 36.3627   2
  -3  -5   9 405.643 61.5854   1
  -3  -5   9 138.461 24.4377   2
  -2  -5   9 13.3779 25.7577   2
  -2  -5   9 95.2162 35.8388   1
  -1  -5   9 15.2585 14.4261   2
  -1  -5   9 50.6524 31.2526   1
   0  -5   9 25.8695 14.8398   2
   0  -5   9 138.483 42.7984   1
   5  -1   6 729.968 78.9791  -3
   1  -5   9 729.968 78.9791   1
   1  -5   9 234.515 21.5621   2
   5  -2   7 209.598 63.5765  -3
   2  -5   9 209.598 63.5765   1
   2  -5   9 31.5448 18.6073   2
   3  -5   9 -22.828 28.4681   1
   4   4   6 103.697 63.0387  -3
  -5  -4   9 103.697 63.0387   2
  -5  -4   9 80.3302 22.4497   1
  -4  -4   9 25.9702 45.8856   1
  -4  -4   9 -12.435 27.4778   2
   4   4   3 109.794 44.7024  -3
  -4  -4   9 109.794 44.7024   1
  -3  -4   9 36.4497 14.3237   2
  -3  -4   9 76.1820 36.1953   1
  -2  -4   9 11.7065 11.6292   2
  -2  -4   9 12.6893 25.8660   1
  -1  -4   9 17.3242 11.4929   2
  -1  -4   9 5.84926 23.8391   1
   4   0   6 42.1756 44.9319  -3
   0  -4   9 42.1756 44.9319   1
   0  -4   9 3.88367 9.99516   2
   1  -4   9 -0.1963 10.5481   2
   4  -1   7 35.4614 44.9867  -3
   1  -4   9 35.4614 44.9867   1
   2  -4   9 19.5826 11.4190   2
   2  -4   9 38.9392 28.6046   1
   3  -4   9 26.1418 14.1422   2
   4  -3   8 151.218 56.3125  -3
   3  -4   9 151.218 56.3125   1
   4  -4   9 4.47834 14.6928   2
   4  -4   9 74.1778 45.3237  -3
   4  -4   9 74.1778 45.3237   1
   4  -5  10 91.6458 77.2964  -3
   5  -4   9 91.6458 77.2964   1
   5  -4   9 18.8433 21.2770   2
  -4  -3  13 6.47921 36.7056  -2
  -6  -3   9 6.47921 36.7056   1
  -4  -3  11 275.808 46.5821  -2
  -5  -3   9 275.808 46.5821   1
   3   5   3 320.332 50.9465  -3
  -4  -3  11 320.332 50.9465  -2
  -5  -3   9 320.332 50.9465   1
   3   4   4 554.564 39.3970  -3
  -4  -3   9 554.564 39.3970  -2
  -4  -3   9 554.564 39.3970   1
  -4  -3   9 509.177 51.9911  -2
  -4  -3   9 509.177 51.9911   1
   3   3   5 78.7285 47.0264  -3
  -4  -3   7 78.7285 47.0264  -2
  -3  -3   9 78.7285 47.0264   1
  -2  -3   9 14.5061 10.7223   2
  -2  -3   9 54.6698 24.4393   1
   3   1   6 935.102 62.0660  -3
  -1  -3   9 935.102 62.0660   1
  -1  -3   9 251.968 17.7143   2
   3   0   7 934.727 58.9875  -3
   0  -3   9 934.727 58.9875   1
   0  -3   9 347.951 17.4568   2
   1  -3   9 19.7593 21.8490   1
   1  -3   9 4.50639 9.91078   2
   2  -3   9 0.13298 9.47313   2
   3  -3   9 112.033 17.1697   2
   3  -3   9 361.905 41.3972  -3
   3  -3   9 361.905 41.3972   1
   4  -3   9 73.7786 17.3372   2
   3  -4  10 426.939 68.4857  -3
   4  -3   9 426.939 68.4857   1
   3  -5  10 15.9600 55.3167  -3
   5  -3   9 15.9600 55.3167   1
   5  -3   9 -2.5808 17.1034   2
   5  -3   9 70.7054 41.5828   1
   3  -6  11 87.7940 55.7170  -3
   6  -3   9 87.7940 55.7170   1
   6  -3   9 -5.9175 13.1270   2
  -7  -2   9 -18.993 29.7476   2
  -7  -2   9 53.4402 33.1442   1
  -6  -2   9 37.6107 27.7745   2
  -6  -2   9 100.880 38.4979   1
   2   6   3 154.564 54.2290  -3
  -6  -2   9 154.564 54.2290   1
  -5  -2   9 16.8430 22.2095   1
  -5  -2   9 -5.1301 12.8195   2
  -4  -2   9 28.9556 12.0045   2
   2   4   5 215.330 33.4610  -3
  -4  -2   9 215.330 33.4610   1
  -4  -2   9 60.4946 23.5719   1
  -3  -2   9 21.0114 10.2148   2
  -3  -2   9 27.9632 18.5756   1
  -2  -2   9 18.4220 8.88621   2
   2   2   6 70.8205 31.5457  -3
  -2  -2   9 70.8205 31.5457   1
   2   1   7 6.63052 28.9088  -3
  -1  -2   9 6.63052 28.9088   1
  -4  -2   1 88.1264 29.3308  -2
   0  -2   9 88.1264 29.3308   1
   1  -2   9 55.2592 17.4088   2
   4   2   1 227.416 31.8135  -2
   1  -2   9 227.416 31.8135   1
   2  -2   9 238.973 35.2057  -3
   4   2   3 238.973 35.2057  -2
   2  -2   9 238.973 35.2057   1
   4  -2   9 185.064 37.0874   1
   5  -2   9 2.60157 12.9528   2
   2  -5  11 164.305 59.8235  -3
   5  -2   9 164.305 59.8235   1
   6  -2   9 38.5802 21.9200   2
   2  -6  12 267.300 85.5722  -3
   6  -2   9 267.300 85.5722   1
  -7  -1   9 25.9635 27.7117   2
  -6  -1   9 244.123 30.8362   1
  -6  -1   9 116.329 19.2089   2
   1   6   4 378.579 49.6005  -3
  -6  -1   9 378.579 49.6005   1
  -5  -1   9 76.7166 14.6485   2
  -5  -1   9 197.482 21.8544   1
  -4  -1   9 28.4695 10.3964   2
  -4  -1   9 46.3022 12.3998   1
  -3  -1   9 7.63701 8.43307   2
   1   3   6 120.722 29.6846  -3
  -3  -1   9 120.722 29.6846   1
  -2  -1   9 558.436 31.9269   2
   1   2   7 1809.20 61.9591  -3
  -2  -1   9 1809.20 61.9591   1
  -1  -1   9 555.643 34.4691   1
  -1  -1   9 188.268 21.4004   2
   1   0   8 155.608 26.4518  -3
   0  -1   9 155.608 26.4518   1
   0  -1   9 39.6883 16.1037   2
   1  -1   9 7.80785 12.9959   2
   1  -1   9 63.2972 19.4487  -3
   1  -1   9 63.2972 19.4487   1
   2  -1   9 234.410 14.5981   2
   2  -1   9 849.668 46.8461   1
   1  -3  10 236.424 46.8327  -3
   4   1   6 236.424 46.8327  -2
   3  -1   9 236.424 46.8327   1
   3  -1   9 162.048 27.2381   1
   1  -4  11 49.8293 53.0916  -3
   4   1   8 49.8293 53.0916  -2
   4  -1   9 49.8293 53.0916   1
   1  -5  12 241.177 71.5771  -3
   4   1  10 241.177 71.5771  -2
   5  -1   9 241.177 71.5771   1
   1  -5  12 99.3880 55.8694  -3
   5  -1   9 99.3880 55.8694   1
   1  -6  13 -17.844 93.8538  -3
   4   1  12 -17.844 93.8538  -2
   6  -1   9 -17.844 93.8538   1
  -1  -4  15 34.9449 41.5553  -3
   6  -1   9 34.9449 41.5553   2
   0   6   5 81.3854 28.8391  -3
  -5   0  11 81.3854 28.8391  -2
  -6   0   9 81.3854 28.8391   1
   0   5   8 50.4970 29.9131  -3
  -6   0   9 50.4970 29.9131   2
   0   5   6 95.7266 25.4771  -3
  -5   0   9 95.7266 25.4771   2
  -5   0   9 20.5118 15.8843   1
   0   5   4 49.1286 15.2396  -3
  -4   0   9 49.1286 15.2396   2
   0   4   6 143.507 17.8117  -3
  -4   0   9 143.507 17.8117   1
   0   3   7 10.3017 15.9071  -3
  -3   0   9 10.3017 15.9071   1
  -3   0   9 1.70106 6.59164   2
  -2   0   9 5.24762 10.0164   1
  -2   0   9 0.28280 10.2109   2
  -1   0   9 24.9492 13.0111   1
   0   1   8 13.0653 25.6978  -3
  -1   0   9 13.0653 25.6978   1
  -1   0   9 7.69952 10.9462   2
   0   0   9 134.442 15.7010  -3
   0   0   9 134.442 15.7010   1
   0   0   9 31.1596 13.4834   2
   1   0   9 59.6882 19.6597   2
   1   0   9 90.6394 14.5404   1
   2   0   9 33.3191 11.2041   2
   2   0   9 139.746 23.1012   1
   3   0   9 54.8170 14.0393   2
   0  -3  11 258.384 22.6378  -3
   3   0   9 258.384 22.6378   1
   4   0   9 12.8873 14.5546   2
   0  -4  12 209.708 39.0275  -3
   4   0   9 209.708 39.0275   1
   5   0   9 54.7380 28.7137   1
   5   0   9 39.6201 19.9783   2
   0  -5  13 70.2838 57.7724  -3
   5   0   9 70.2838 57.7724   1
   6   0   9 -26.070 40.9810   2
  -8   1   9 46.7125 18.4258   2
  -7   1   9 92.3257 17.4839   2
  -7   1   9 231.759 26.6961   1
  -6   1   9 4.23334 10.0649   2
  -6   1   9 15.7747 15.1046   1
  -5   1  11 -21.954 38.6380  -2
  -6   1   9 -21.954 38.6380   1
  -1   4   7 690.472 30.2568  -3
  -5   1   7 690.472 30.2568  -2
  -4   1   9 690.472 30.2568   1
  -5   1   5 2000.35 39.5105  -2
  -3   1   9 2000.35 39.5105   1
  -1   1   9 131.333 14.2519  -3
  -5   1   1 131.333 14.2519  -2
  -1   1   9 131.333 14.2519   1
  -1   0  10 614.335 22.3778  -3
   5  -1   1 614.335 22.3778  -2
   0   1   9 614.335 22.3778   1
   1   1   9 790.231 23.1886   1
   1   1   9 200.256 22.3926   2
   2   1   9 24.1490 17.2494   2
  -1  -2  11 36.8737 16.2910  -3
   2   1   9 36.8737 16.2910   1
  -1  -3  12 48.7582 28.6248  -3
   3   1   9 48.7582 28.6248   1
   3   1   9 4.60204 12.3085   2
   4   1   9 76.8620 19.7655   2
   4   1   9 58.8802 21.8481   1
  -1  -5  13 80.2014 46.6270  -3
   5   1   9 80.2014 46.6270   1
   5   1   9 -34.175 21.2721   2
   5   1   9 48.6265 40.7764   1
  -7   2   9 8.98194 14.7782   2
  -7   2   9 33.5526 12.6333   1
  -6   2   9 5.84829 11.8246   2
  -2   6   6 118.466 23.8837  -3
  -6   2   9 118.466 23.8837   1
  -2   5   7 21.6827 29.0276  -3
  -5   2   9 21.6827 29.0276   1
  -5   2   9 16.3741 10.2346   2
  -4   2   9 -0.4306 8.72060   2
  -4   2   9 5.02532 12.4482   1
  -2   3   8 42.5918 29.1031  -3
  -3   2   9 42.5918 29.1031   1
  -3   2   9 -2.7096 12.7298   2
  -2   2   9 3.85526 8.88182   2
  -2   2   9 -5.2912 11.0763  -3
  -2   2   9 -5.2912 11.0763   1
  -1   2   9 79.4906 12.3737   2
   0   2   9 10.0263 9.18261   2
   5  -2   2 23.7506 15.9571  -2
   0   2   9 23.7506 15.9571   1
   0   2   9 -9.6551 24.2577   1
  -2  -1  11 315.082 27.4689  -3
   5  -2   4 315.082 27.4689  -2
   1   2   9 315.082 27.4689   1
  -2  -1  11 406.599 38.2326  -3
   1   2   9 406.599 38.2326   1
  -2  -2  12 244.564 34.8624  -3
   2   2   9 244.564 34.8624   1
   3   2   9 205.621 22.0313   1
   4   2   9 44.9833 24.9104   2
  -2  -4  13 29.5377 34.6684  -3
   4   2   9 29.5377 34.6684   1
   5   2   9 9.26668 23.9065   2
  -3   7   6 -8.1092 27.2144  -3
  -7   3   9 -8.1092 27.2144   1
  -7   3   9 -7.3612 15.4087   2
  -3   6   7 59.5541 26.7664  -3
  -6   3   9 59.5541 26.7664   1
  -6   3   9 -2.1792 11.7562   2
  -3   5   8 645.425 57.1984  -3
  -5   3   9 645.425 57.1984   1
  -5   3   9 220.267 19.1500   2
  -5   3   9 689.188 39.3755   1
  -3   4   8 416.270 27.8553  -3
  -4   3   9 416.270 27.8553   1
  -4   3   9 134.668 17.0717   2
  -3   3   9 69.6142 14.2192  -3
  -3   3   9 69.6142 14.2192   1
  -3   3   9 33.1136 10.9571   2
  -2   3   9 0.65090 8.97492   2
  -3   2  10 -27.646 30.5439  -3
  -2   3   9 -27.646 30.5439   1
  -1   3   9 214.976 17.8764   2
  -1   3   9 817.255 27.9636   1
   0   3   9 114.341 16.1002   2
  -3   0  11 364.802 41.5878  -3
   0   3   9 364.802 41.5878   1
   1   3   9 -2.4853 13.8525   2
  -3  -1  12 48.7423 20.1397  -3
   1   3   9 48.7423 20.1397   1
   2   3   9 49.7964 12.9947   1
   2   3   9 33.5269 22.3729   2
   3   3   9 101.522 17.7883   1
   3   3   9 27.0610 30.4370   2
  -3  -3  13 209.247 38.7978  -3
   3   3   9 209.247 38.7978   1
   4   3   9 30.1906 32.5822   2
  -3  -4  14 -27.678 29.1295  -3
   4   3   9 -27.678 29.1295   1
  -4   7   7 102.108 37.5840  -3
  -6   4  11 102.108 37.5840  -2
  -7   4   9 102.108 37.5840   1
  -6   4   9 -9.9152 19.1792  -2
  -6   4   9 -9.9152 19.1792   1
  -4   5   8 -0.7082 25.0839  -3
  -6   4   7 -0.7082 25.0839  -2
  -5   4   9 -0.7082 25.0839   1
  -4   4   9 72.2530 19.8566  -3
  -6   4   5 72.2530 19.8566  -2
  -4   4   9 72.2530 19.8566   1
  -4   3  10 28.4013 22.8099  -3
  -6   4   3 28.4013 22.8099  -2
  -3   4   9 28.4013 22.8099   1
  -2   4   9 117.636 20.2428   1
  -4   6   0 193.119 31.9747  -3
  -2   4   9 193.119 31.9747   2
  -4   1  11 101.960 19.6970  -3
  -1   4   9 101.960 19.6970   1
  -1   4   9 36.6721 22.0415   2
  -4   0  12 223.391 23.9028  -3
   0   4   9 223.391 23.9028   1
   0   4   9 41.7904 24.5911   2
   1   4   9 87.1002 14.7388   1
   1   4   9 44.8628 16.7177   2
   2   4   9 68.7346 18.6203   1
   2   4   9 33.4038 19.3895   2
  -4  -2  13 86.7088 40.2724  -3
   2   4   9 86.7088 40.2724   1
  -4  -3  14 15.7837 28.8295  -3
   3   4   9 15.7837 28.8295   1
   3   4   9 -2.9746 32.5679   2
  -6   5   9 144.783 21.5167   2
  -5   5   9 -6.7493 12.2177   2
  -4   5   9 15.9159 22.1366   2
  -3   5   9 54.8366 27.2117   2
  -5   3  10 221.096 47.2742  -3
  -3   5   9 221.096 47.2742   1
  -2   5   9 157.277 31.6258   2
  -5   2  11 560.536 52.5955  -3
  -2   5   9 560.536 52.5955   1
  -5   1  12 82.1691 41.5706  -3
  -1   5   9 82.1691 41.5706   1
   6  -5   3 33.8226 27.5364  -2
   0   5   9 33.8226 27.5364   1
   0   5   9 19.0217 22.0249   1
  -5  -2  14 130.642 33.8768  -3
   6  -5   7 130.642 33.8768  -2
   2   5   9 130.642 33.8768   1
  -5   6   9 3.62919 16.5882   1
  -5   6   9 -12.015 14.9793   2
  -6   4  10 32.8089 49.0581  -3
  -4   6   9 32.8089 49.0581   1
  -4   6   9 -5.9455 14.4990   2
  -4   6   9 39.2261 18.5088   1
  -3   6   9 -14.523 14.9955   2
  -6   3  11 48.6856 24.6563  -3
  -3   6   9 48.6856 24.6563   1
  -2   6   9 25.7294 16.0870   2
  -6   2  12 63.7263 33.7641  -3
  -2   6   9 63.7263 33.7641   1
  -1   6   9 -2.5271 29.0615   2
  -1   6   9 17.6560 14.9964   1
   0   6   9 12.9340 36.1953   2
  -6   0  13 -1.1074 51.0839  -3
   0   6   9 -1.1074 51.0839   1
   1   6   9 32.9311 22.1160   1
   6  -6   6 -2.4226 48.4789  -2
   1   6   9 -2.4226 48.4789   1
   1   6   9 16.3868 44.5051   2
  -2  -7  10 37.2288 15.9342   2
  -2  -7  10 88.8361 46.1092   1
  -1  -7  10 45.7863 38.3129   1
  -1  -7  10 15.7818 15.3552   2
   0  -7  10 17.0690 17.8055   2
   0  -7  10 23.7341 38.0033   1
   1  -7  10 21.9203 32.3585   1
   2  -7  10 -24.169 34.9375   1
  -4  -6  10 172.160 53.8369   1
  -4  -6  10 98.0360 59.1334   2
  -3  -6  10 33.8468 41.9356   1
  -3  -6  10 19.3556 25.5269   2
  -2  -6  10 4.74026 22.2752   2
  -2  -6  10 44.7730 37.0860   1
  -1  -6  10 43.9657 20.3536   2
  -1  -6  10 64.5515 38.7895   1
   0  -6  10 242.358 53.7141   1
   0  -6  10 113.486 22.6554   2
   1  -6  10 60.6085 20.0420   2
   1  -6  10 90.4669 41.2732   1
   2  -6  10 -10.169 10.1988   2
   3  -6  10 3.38935 10.5534   2
   6  -3   8 102.442 73.8989  -3
   3  -6  10 102.442 73.8989   1
   4  -6  10 91.5857 44.4162   1
   4  -6  10 63.0152 28.5989   2
   5   5   3 117.511 72.7945  -3
  -4  -5  12 117.511 72.7945  -2
  -5  -5  10 117.511 72.7945   1
  -5  -5  10 79.7273 48.4768   1
  -4  -5  10 160.122 70.2115  -2
  -4  -5  10 160.122 70.2115   1
  -3  -5  10 28.3803 32.9304   2
  -3  -5  10 -15.322 35.4627   1
   5   4   0 61.4398 45.1416  -3
  -2  -5  10 61.4398 45.1416   2
  -2  -5  10 58.9251 37.7517   1
  -1  -5  10 24.5227 16.0552   2
  -1  -5  10 55.1256 34.1157   1
   0  -5  10 -23.297 26.2786   1
   0  -5  10 14.5742 14.4399   2
   1  -5  10 8.56419 13.4732   2
   5  -1   7 67.7786 59.5057  -3
   1  -5  10 67.7786 59.5057   1
   2  -5  10 9.56417 12.8622   2
   5  -2   8 148.727 63.5888  -3
   2  -5  10 148.727 63.5888   1
   3  -5  10 -0.2312 15.3278   2
   3  -5  10 44.1178 39.7418   1
   4  -5  10 14.1400 11.1347   2
   5  -5  10 35.6386 16.2728   2
   5  -5  10 74.2330 61.3607  -3
   5  -5  10 74.2330 61.3607   1
   4   6   3 136.877 68.7490  -3
  -6  -4  10 136.877 68.7490   1
  -6  -4  10 -22.835 44.3803   2
  -5  -4  10 143.865 27.0299   1
  -5  -4  10 14.0320 35.3307   2
  -4  -4  10 38.7830 29.8109   2
  -4  -4  10 42.0977 39.0660   1
  -3  -4  10 -33.500 26.9727   1
  -4  -4   6 358.083 56.8875  -2
  -2  -4  10 358.083 56.8875   1
  -4  -4   4 762.386 61.9982  -2
  -1  -4  10 762.386 61.9982   1
   4  -1   8 105.819 50.1419  -3
   4   4   0 105.819 50.1419  -2
   1  -4  10 105.819 50.1419   1
   4  -2   9 404.134 61.5493  -3
   4   4   2 404.134 61.5493  -2
   2  -4  10 404.134 61.5493   1
   4  -3   9 281.468 58.8345  -3
   3  -4  10 281.468 58.8345   1
   4  -4  10 93.2228 47.4859  -3
   4  -4  10 93.2228 47.4859   1
   4  -4  10 5.44771 16.1399   2
   5  -4  10 13.5025 12.8317   2
  -6  -3  10 -5.3124 26.4689   2
  -6  -3  10 6.49850 26.6097   1
  -5  -3  10 48.3950 27.1838   2
  -5  -3  10 78.9824 37.9178   1
   3   4   5 48.1979 35.0246  -3
  -4  -3  10 48.1979 35.0246   1
  -4  -3  10 14.1368 14.3956   2
  -4  -3  10 -1.4392 27.7975   1
  -3  -3  10 2.16206 12.0754   2
  -2  -3  10 36.1454 23.9382   1
  -2  -3  10 -2.3817 10.5694   2
  -1  -3  10 9.45881 11.8829   2
   3   1   7 78.9769 38.8135  -3
  -1  -3  10 78.9769 38.8135   1
   0  -3  10 3.56942 8.43853   2
   3   0   8 129.242 38.5550  -3
   0  -3  10 129.242 38.5550   1
   1  -3  10 46.2277 22.6415   1
   1  -3  10 14.0875 9.10185   2
   2  -3  10 -1.4858 12.7937   2
   3  -3  10 154.512 35.4522  -3
   3  -3  10 154.512 35.4522   1
   3  -4  11 43.7241 59.3020  -3
   4  -3  10 43.7241 59.3020   1
   5  -3  10 43.6226 16.5477   2
   5  -3  10 84.7575 43.6174   1
  -7  -2  10 43.3584 37.1405   1
  -7  -2  10 29.0402 34.4913   2
  -6  -2  10 17.8743 27.3389   2
  -6  -2  10 136.381 25.1352   1
  -5  -2  10 30.1869 24.8477   1
  -5  -2  10 -1.1300 14.7386   2
  -4  -2  10 33.6098 23.4101   1
  -4  -2  10 -10.075 11.9072   2
   2   4   6 -14.800 33.2402  -3
  -4  -2  10 -14.800 33.2402   1
  -3  -2  10 894.922 49.4194   1
  -3  -2  10 283.348 19.5378   2
   2   2   7 500.228 44.5950  -3
  -2  -2  10 500.228 44.5950   1
  -2  -2  10 141.590 26.4662   2
  -1  -2  10 12.2324 13.0197   2
   0  -2  10 13.1741 22.4885   2
   0  -2  10 55.4678 26.2674   1
   1  -2  10 730.474 43.5010   1
   1  -2  10 263.587 30.6804   2
   2  -2  10 106.811 13.0004   2
   2  -2  10 335.545 35.7936  -3
   2  -2  10 335.545 35.7936   1
   3  -2  10 8.09228 8.61193   2
   2  -3  11 16.6850 39.6334  -3
   3  -2  10 16.6850 39.6334   1
   4  -2  10 3.65167 14.0481   2
   4  -2  10 22.0749 30.8765   1
   2  -5  12 185.775 62.1665  -3
   5  -2  10 185.775 62.1665   1
   5  -2  10 45.8726 17.9809   2
  -7  -1  10 17.4507 30.5607   2
  -6  -1  10 63.4917 28.8234   1
   1   6   5 153.424 54.0284  -3
  -5  -1  12 153.424 54.0284  -2
  -6  -1  10 153.424 54.0284   1
  -5  -1  10 104.954 34.3395  -2
  -5  -1  10 104.954 34.3395   1
  -5  -1   8 57.5588 17.6912  -2
  -4  -1  10 57.5588 17.6912   1
   1   3   7 13.2141 28.6682  -3
  -5  -1   6 13.2141 28.6682  -2
  -3  -1  10 13.2141 28.6682   1
   1   2   8 232.452 31.6081  -3
  -5  -1   4 232.452 31.6081  -2
  -2  -1  10 232.452 31.6081   1
   0  -1  10 80.5989 18.6804   1
   2  -1  10 59.7291 12.4453   2
   1  -2  11 198.309 36.9686  -3
   2  -1  10 198.309 36.9686   1
   1  -3  11 192.233 37.5775  -3
   3  -1  10 192.233 37.5775   1
   3  -1  10 26.4255 12.7420   2
   3  -1  10 45.8933 21.8415   1
   1  -4  12 98.9190 44.3928  -3
   4  -1  10 98.9190 44.3928   1
   4  -1  10 2.78131 15.2694   2
   5  -1  10 16.9521 19.9880   2
   1  -5  13 61.0028 58.9331  -3
   5  -1  10 61.0028 58.9331   1
  -7   0  10 24.2137 18.5611   2
  -6   0  10 -8.0278 12.0821   2
  -6   0  10 1.64645 18.7955   1
   0   6   6 67.0064 42.1055  -3
  -6   0  10 67.0064 42.1055   1
  -5   0  10 42.9660 11.8074   2
  -5   0  10 189.317 19.1972   1
  -4   0  10 296.756 17.3573   2
   0   4   7 1101.90 35.8499  -3
  -4   0  10 1101.90 35.8499   1
  -3   0  10 9.47925 13.1984   2
   0   3   8 150.082 30.1767  -3
  -3   0  10 150.082 30.1767   1
  -2   0  10 164.931 21.0796   1
  -2   0  10 32.2742 16.8066   2
  -1   0  10 461.087 35.5078   1
  -1   0  10 141.855 23.9677   2
   0   1   9 534.096 42.4857  -3
  -1   0  10 534.096 42.4857   1
   0   0  10 1315.49 39.2986  -3
   0   0  10 1315.49 39.2986   1
   0   0  10 359.995 30.6189   2
   1   0  10 46.2099 16.2085   1
   0  -5   8 -18.799 23.0282  -3
   2   0  10 -18.799 23.0282   2
   5   0   4 139.781 21.3433  -2
   2   0  10 139.781 21.3433   1
   2   0  10 0.31323 14.3272   1
   0  -3  12 195.265 32.3332  -3
   5   0   6 195.265 32.3332  -2
   3   0  10 195.265 32.3332   1
   0  -5  10 -7.7475 29.5234  -3
   3   0  10 -7.7475 29.5234   2
   0  -4  13 118.870 46.2975  -3
   5   0   8 118.870 46.2975  -2
   4   0  10 118.870 46.2975   1
   0  -5  14 36.6556 49.4354  -3
   5   0  10 36.6556 49.4354  -2
   5   0  10 36.6556 49.4354   1
  -7   1  10 16.4232 16.3802   1
  -1   6   9 43.5234 39.5942  -3
  -7   1  10 43.5234 39.5942   2
  -1   6   7 78.0095 37.0713  -3
  -6   1  10 78.0095 37.0713   2
  -6   1  10 21.1708 17.3086   2
  -6   1  10 43.1474 14.8671   1
  -5   1  10 6.48824 7.10587   2
  -1   5   7 65.8902 28.5864  -3
  -5   1  10 65.8902 28.5864   1
  -4   1  10 4.55038 6.70413   2
  -1   4   8 -15.889 26.8985  -3
  -4   1  10 -15.889 26.8985   1
  -3   1  10 1.15919 6.59899   2
  -3   1  10 -5.3815 9.69260   1
  -2   1  10 24.1486 13.2767   2
  -1   2   9 164.655 25.2851  -3
  -2   1  10 164.655 25.2851   1
  -1   1  10 -7.4323 9.34220  -3
  -1   1  10 -7.4323 9.34220   1
  -1   0  11 207.625 33.1208  -3
   0   1  10 207.625 33.1208   1
   1   1  10 32.2491 17.8580   1
   1   1  10 6.74191 10.5655   2
  -1  -2  12 254.614 34.6802  -3
   2   1  10 254.614 34.6802   1
   2   1  10 99.0422 17.4090   2
   3   1  10 23.3862 19.7590   2
  -1  -3  13 54.0078 34.2593  -3
   3   1  10 54.0078 34.2593   1
   4   1  10 10.0486 21.6799   2
  -1  -5  14 2.56282 54.1995  -3
   5  -1  11 2.56282 54.1995  -2
   5   1  10 2.56282 54.1995   1
  -6   2  12 33.8261 22.9132  -2
  -7   2  10 33.8261 22.9132   1
  -2   6   7 462.039 32.1217  -3
  -6   2  10 462.039 32.1217  -2
  -6   2  10 462.039 32.1217   1
  -2   5   8 479.463 30.7532  -3
  -6   2   8 479.463 30.7532  -2
  -5   2  10 479.463 30.7532   1
  -2   4   9 83.5035 33.3501  -3
  -6   2   6 83.5035 33.3501  -2
  -4   2  10 83.5035 33.3501   1
  -2   3   9 19.4977 19.3391  -3
  -3   2  10 19.4977 19.3391   1
  -3   2  10 -12.146 10.7668   2
  -2   2  10 293.878 26.4301   2
  -2   2  10 1140.67 31.9861  -3
  -2   2  10 1140.67 31.9861   1
  -1   2  10 174.881 25.2372   2
  -2   1  11 869.609 56.3052  -3
  -1   2  10 869.609 56.3052   1
   0   2  10 5.19942 9.10057   1
   0   2  10 3.81251 13.4086   2
   1   2  10 4.63186 13.6083   2
  -2  -1  12 13.7947 14.0338  -3
   1   2  10 13.7947 14.0338   1
   2   2  10 87.9742 18.7761   2
  -2  -2  13 229.107 22.2638  -3
   2   2  10 229.107 22.2638   1
   3   2  10 106.212 18.0055   1
   3   2  10 74.5988 22.4893   2
  -2  -4  14 57.5124 33.9265  -3
   4   2  10 57.5124 33.9265   1
   4   2  10 41.1254 24.7679   2
  -7   3  10 -12.959 16.2783   2
  -3   7   7 -35.019 46.2415  -3
  -7   3  10 -35.019 46.2415   1
  -3   6   8 -15.797 40.6923  -3
  -6   3  10 -15.797 40.6923   1
  -6   3  10 -21.563 20.6090   2
  -5   3  10 -4.0688 13.8470   1
  -5   3  10 12.7609 11.8795   2
  -3   4   9 54.3695 35.6948  -3
  -4   3  10 54.3695 35.6948   1
  -4   3  10 -6.0713 10.0643   2
  -3   3  10 5.95995 15.2538   2
  -3   3  10 39.1314 24.8475  -3
  -3   3  10 39.1314 24.8475   1
  -3   2  11 37.9894 34.0182  -3
  -2   3  10 37.9894 34.0182   1
  -2   3  10 46.2336 18.0441   2
  -6   3   0 210.532 37.5150  -2
  -1   3  10 210.532 37.5150   1
  -3   0  12 304.009 23.2510  -3
   6  -3   2 304.009 23.2510  -2
   0   3  10 304.009 23.2510   1
  -3  -1  13 183.935 24.8889  -3
   6  -3   4 183.935 24.8889  -2
   1   3  10 183.935 24.8889   1
  -3  -3  14 149.635 42.5057  -3
   3   3  10 149.635 42.5057   1
   4   3  10 11.4755 34.0664   2
  -3  -4  15 95.8221 31.7670  -3
   4   3  10 95.8221 31.7670   1
  -6   4  10 0.60801 15.1847   2
  -6   4  10 -0.1827 15.8580   1
  -4   5   9 66.4785 40.2617  -3
  -5   4  10 66.4785 40.2617   1
  -5   4  10 13.6933 13.3797   2
  -4   4  10 120.018 18.9212  -3
  -4   4  10 120.018 18.9212   1
  -4   4  10 49.3924 13.4511   2
  -4   3  11 833.389 36.1056  -3
  -3   4  10 833.389 36.1056   1
  -3   4  10 182.853 20.1591   2
  -2   4  10 -1.5111 13.0715   2
  -1   4  10 3.98913 11.4684   2
  -4   1  12 45.7446 32.3070  -3
  -1   4  10 45.7446 32.3070   1
   0   4  10 56.0442 26.5981   2
  -4   0  13 52.3012 22.1382  -3
   0   4  10 52.3012 22.1382   1
   6  -4   5 180.384 26.4027  -2
   1   4  10 180.384 26.4027   1
  -4  -3  15 78.1194 50.9870  -3
   6  -4   9 78.1194 50.9870  -2
   3   4  10 78.1194 50.9870   1
  -5   5  10 -39.327 20.3987  -3
  -5   5  10 -39.327 20.3987   1
  -5   5  10 20.1624 23.9505   2
  -4   5  10 -0.2548 23.7279   2
  -5   4  11 -28.755 45.7995  -3
  -4   5  10 -28.755 45.7995   1
  -3   5  10 14.6841 23.8001   2
  -3   5  10 109.635 27.5752   1
  -2   5  10 0.98745 14.1078   2
  -1   5  10 19.9905 15.6659   2
  -5   1  13 108.898 46.5516  -3
  -1   5  10 108.898 46.5516   1
   0   5  10 30.5877 18.3585   2
   0   5  10 20.1539 15.5241   1
   1   5  10 34.5806 22.3236   2
  -5  -1  14 117.768 50.1077  -3
   1   5  10 117.768 50.1077   1
   1   5  10 87.6177 20.6743   1
  -6   4  11 275.199 66.7651  -3
  -7   6   4 275.199 66.7651  -2
  -4   6  10 275.199 66.7651   1
  -7   6   4 294.904 36.3259  -2
  -4   6  10 294.904 36.3259   1
  -6   3  12 66.2661 28.8751  -3
  -7   6   2 66.2661 28.8751  -2
  -3   6  10 66.2661 28.8751   1
  -6   2  13 -19.490 29.6569  -3
  -7   6   0 -19.490 29.6569  -2
  -2   6  10 -19.490 29.6569   1
   7  -6   2 76.3580 30.7001  -2
  -1   6  10 76.3580 30.7001   1
  -1  -7  11 220.133 51.4924   1
  -1  -7  11 72.0011 15.6385   2
   0  -7  11 57.9297 15.5186   2
   0  -7  11 78.9700 40.6403   1
   1  -7  11 5.96752 38.5984   1
   1  -7  11 17.3206 14.2554   2
   2  -7  11 1.75857 35.9890   1
   2  -7  11 -9.5592 14.4660   2
  -4  -6   3 36.8108 56.0102  -2
   0  -6  11 36.8108 56.0102   1
  -4  -6   1 52.4417 59.2524  -2
   1  -6  11 52.4417 59.2524   1
  -6  -4   8 11.3372 48.0678  -3
   2  -6  11 11.3372 48.0678   2
   6  -3   9 -33.055 73.9691  -3
   3  -6  11 -33.055 73.9691   1
   3  -6  11 4.01295 13.0698   2
  -5  -5  11 4.50320 44.6112   2
  -5  -5  11 121.016 51.5844   1
  -4  -5  11 38.1830 43.0675   1
  -4  -5  11 20.4162 38.1928   2
  -3  -5  11 48.0111 21.9771   2
  -3  -5  11 140.876 45.8629   1
  -2  -5  11 129.695 22.8648   2
  -2  -5  11 308.095 57.6850   1
  -1  -5  11 4.33660 16.2555   2
  -1  -5  11 -17.189 29.3566   1
   0  -5  11 -6.3467 13.4792   2
   0  -5  11 69.1909 32.5660   1
   1  -5  11 24.1430 15.0294   2
   2  -5  11 128.880 25.3958   2
   3  -5  11 -15.778 20.2872   2
  -5  -4  10 10.9134 52.7960  -3
   3  -5  11 10.9134 52.7960   2
   3  -5  11 42.5963 38.3522   1
  -5  -4  12 53.2705 30.3759  -3
   4  -5  11 53.2705 30.3759   2
   5  -4  10 -43.430 78.9438  -3
   4  -5  11 -43.430 78.9438   1
  -5  -4  11 1.78161 43.5783   1
   4   5   5 185.770 61.9022  -3
  -5  -4  11 185.770 61.9022   2
  -4  -4  11 -1.8011 19.9226   2
   4   4   5 -9.3335 52.6333  -3
  -4  -4  11 -9.3335 52.6333   1
  -4  -4  11 52.1073 39.9017   1
  -3  -4  11 9.18495 17.3660   2
  -3  -4  11 22.5990 32.1512   1
  -2  -4  11 20.1431 14.7473   2
  -2  -4  11 53.0434 30.0793   1
  -1  -4  11 -19.037 22.9629   1
  -1  -4  11 1.09545 12.6524   2
   0  -4  11 0.82023 11.3439   2
   4   0   8 54.6437 47.7727  -3
   0  -4  11 54.6437 47.7727   1
   4  -1   9 -34.688 43.7827  -3
   1  -4  11 -34.688 43.7827   1
   1  -4  11 -7.3477 10.9151   2
   2  -4  11 45.1041 29.2118   1
   2  -4  11 -2.8839 12.4134   2
   3  -4  11 0.32115 14.4636   2
   4  -3  10 -30.784 55.7057  -3
   3  -4  11 -30.784 55.7057   1
   4  -4  11 5.02641 17.4131   2
   5  -4  11 94.5664 48.6180   1
   5  -4  11 17.9861 14.3240   2
  -5  -3  13 -26.357 43.3710  -2
  -6  -3  11 -26.357 43.3710   1
  -5  -3  11 4.82459 37.2314  -2
  -5  -3  11 4.82459 37.2314   1
  -5  -3   9 334.244 43.7690  -2
  -4  -3  11 334.244 43.7690   1
   3   4   6 469.518 43.6948  -3
  -5  -3   9 469.518 43.6948  -2
  -4  -3  11 469.518 43.6948   1
   3   3   7 477.584 61.8652  -3
  -5  -3   7 477.584 61.8652  -2
  -3  -3  11 477.584 61.8652   1
  -2  -3  11 20.7853 17.6291   2
   3   1   8 107.571 42.4020  -3
  -1  -3  11 107.571 42.4020   1
  -1  -3  11 -9.7948 15.3826   2
   3   0   9 662.510 54.1786  -3
   0  -3  11 662.510 54.1786   1
   0  -3  11 193.034 31.2870   2
   1  -3  11 272.794 36.4934   1
   1  -3  11 103.615 25.1108   2
   2  -3  11 2.05050 10.8213   2
   2  -3  11 -6.3360 23.3105   1
   3  -3  11 17.3207 13.1041   2
   3  -3  11 -16.326 30.9426  -3
   3  -3  11 -16.326 30.9426   1
   3  -4  12 163.499 65.2215  -3
   4  -3  11 163.499 65.2215   1
   4  -3  11 68.9386 16.2498   2
   5  -3  11 21.8682 15.4862   2
   5  -3  11 70.7933 45.0161   1
  -6  -2  11 25.3935 37.4637   1
  -6  -2  11 15.9883 19.8678   2
  -5  -2  11 12.3240 15.8253   2
  -5  -2  11 38.6457 30.0201   1
  -4  -2  11 -12.122 23.2068   1
  -4  -2  11 -4.2313 14.0867   2
   2   4   7 -37.644 36.4206  -3
  -4  -2  11 -37.644 36.4206   1
  -3  -2  11 33.1138 21.6983   1
  -3  -2  11 7.41918 11.7450   2
  -2  -2  11 20.6616 16.8295   2
   2   2   8 73.5425 36.2231  -3
  -2  -2  11 73.5425 36.2231   1
   2   1   9 -27.262 31.5583  -3
  -1  -2  11 -27.262 31.5583   1
  -1  -2  11 1.45766 15.8776   2
   0  -2  11 7.30773 16.1035   1
   1  -2  11 82.9888 21.7527   1
   2  -2  11 184.488 41.2468  -3
   5   2   3 184.488 41.2468  -2
   2  -2  11 184.488 41.2468   1
   2  -3  12 163.135 49.5341  -3
   5   2   5 163.135 49.5341  -2
   3  -2  11 163.135 49.5341   1
   2  -5  13 48.3322 63.4856  -3
   5  -2  11 48.3322 63.4856   1
  -7  -1  11 13.3928 34.5827   1
   1   6   9 -64.547 53.7581  -3
  -7  -1  11 -64.547 53.7581   2
  -7  -1  11 4.91427 31.2128   2
  -6  -1  11 104.036 32.7841   1
  -6  -1  11 19.2848 28.4687   2
   1   6   6 66.3171 49.7408  -3
  -6  -1  11 66.3171 49.7408   1
  -5  -1  11 378.363 44.8984   1
  -5  -1  11 166.930 19.9132   2
  -4  -1  11 28.5708 14.6472   1
  -4  -1  11 16.2316 11.5363   2
  -3  -1  11 21.8608 16.1035   2
   1   2   9 281.329 38.5626  -3
  -2  -1  11 281.329 38.5626   1
  -2  -1  11 53.5700 19.6543   2
  -1  -1  11 946.687 50.6274   1
  -1  -1  11 340.395 31.4227   2
   0  -1  11 41.2122 19.0054   2
   0  -1  11 84.3287 22.5428   1
   1  -1  11 -12.220 16.1676   2
   1  -1  11 19.6551 21.7923  -3
   1  -1  11 19.6551 21.7923   1
   1  -2  12 144.391 35.2460  -3
   2  -1  11 144.391 35.2460   1
   2  -1  11 8.99557 19.6251   2
   3  -1  11 214.492 33.2212   1
   1  -4  13 197.231 41.9878  -3
   5   1   8 197.231 41.9878  -2
   4  -1  11 197.231 41.9878   1
   1  -5  14 70.0098 55.6291  -3
   5   1  10 70.0098 55.6291  -2
   5  -1  11 70.0098 55.6291   1
   0   6   7 61.5425 48.1240  -3
  -6   0  11 61.5425 48.1240  -2
  -6   0  11 61.5425 48.1240   1
   0   5   8 134.080 44.3911  -3
  -6   0   9 134.080 44.3911  -2
  -5   0  11 134.080 44.3911   1
  -5   0  11 13.1314 19.0826   1
   0   4   8 81.7572 25.3457  -3
  -4   0  11 81.7572 25.3457   1
  -4   0  11 -3.4137 15.5967   2
   0   6   3 76.5723 25.9093  -3
  -4   0  11 76.5723 25.9093   2
   0   6   1 32.4058 27.5161  -3
  -3   0  11 32.4058 27.5161   2
   0   3   9 153.269 31.5730  -3
  -3   0  11 153.269 31.5730   1
  -2   0  11 13.8719 14.0493   2
  -2   0  11 11.3935 11.8219   1
  -1   0  11 107.812 25.6971   1
  -1   0  11 30.2944 14.7051   2
   0   1  10 154.710 30.3682  -3
  -1   0  11 154.710 30.3682   1
   0   0  11 27.0197 16.3808  -3
   0   0  11 27.0197 16.3808   1
   0   0  11 3.76064 16.0739   2
   1   0  11 38.6120 20.1492   2
   0  -1  12 206.055 35.4728  -3
   1   0  11 206.055 35.4728   1
   2   0  11 -7.6537 16.8384   1
   2   0  11 -5.9124 20.0811   2
   3   0  11 38.4928 16.6508   2
   0  -3  13 119.595 37.5114  -3
   3   0  11 119.595 37.5114   1
   4   0  11 -5.8558 19.2444   2
   0  -4  14 97.7248 63.6106  -3
   4   0  11 97.7248 63.6106   1
   5   0  11 10.4535 23.9245   2
   5   0  11 71.8987 27.0884   1
  -7   1  11 87.0394 18.3196   2
  -7   1  11 138.322 24.2250   1
  -6   1  11 70.9032 15.4626   2
  -6   1  11 263.952 25.1355   1
  -1   5   8 58.2018 34.0891  -3
  -5   1  11 58.2018 34.0891   1
  -5   1  11 0.17135 13.3867   2
  -1   4   9 18.4942 31.9953  -3
  -4   1  11 18.4942 31.9953   1
  -6   1   5 853.992 32.8196  -2
  -3   1  11 853.992 32.8196   1
  -1   2  10 1041.93 41.3583  -3
  -6   1   3 1041.93 41.3583  -2
  -2   1  11 1041.93 41.3583   1
  -1   1  11 209.595 19.5983  -3
  -6   1   1 209.595 19.5983  -2
  -1   1  11 209.595 19.5983   1
  -1   0  12 47.0908 20.6837  -3
   6  -1   1 47.0908 20.6837  -2
   0   1  11 47.0908 20.6837   1
   1   1  11 312.855 33.4371   1
  -1  -2  13 183.513 17.1801  -3
   2   1  11 183.513 17.1801   1
  -1  -3  14 37.2463 35.4160  -3
   3   1  11 37.2463 35.4160   1
   3   1  11 -3.0711 18.7460   2
   4   1  11 69.4399 27.5390   1
   4   1  11 48.1539 27.9336   2
  -7   2  11 -0.3839 17.9131   1
  -7   2  11 16.9002 16.1276   2
  -2   6   8 47.6021 26.7304  -3
  -6   2  11 47.6021 26.7304   1
  -6   2  11 8.84082 13.5062   2
  -5   2  11 28.9766 10.6966   2
  -2   5   9 100.164 26.5768  -3
  -5   2  11 100.164 26.5768   1
  -4   2  11 2.54401 8.87469   2
  -4   2  11 25.4296 14.3552   1
  -3   2  11 2.39254 13.0752   2
  -2   2  11 102.393 16.2452  -3
  -2   2  11 102.393 16.2452   1
  -2   2  11 21.3538 14.4790   2
  -2   1  12 17.8946 30.3473  -3
  -1   2  11 17.8946 30.3473   1
  -1   2  11 2.67569 13.5993   2
   0   2  11 63.6469 20.2023   2
  -2   0  12 346.681 29.2252  -3
   6  -2   2 346.681 29.2252  -2
   0   2  11 346.681 29.2252   1
   0   2  11 191.136 33.8072   1
   1   2  11 6.08571 17.7540   2
  -2  -2  14 259.155 33.6813  -3
   6  -2   6 259.155 33.6813  -2
   2   2  11 259.155 33.6813   1
  -2  -2  14 230.308 39.6264  -3
   2   2  11 230.308 39.6264   1
   2   2  11 47.1392 29.2247   2
   3   2  11 31.0222 30.5178   2
   3   2  11 24.8734 16.1285   1
  -2  -4  15 13.2789 42.3669  -3
   4   2  11 13.2789 42.3669   1
   4   2  11 8.57592 37.6140   2
  -3   6   9 41.7424 39.9834  -3
  -6   3  11 41.7424 39.9834   1
  -6   3  11 30.7884 20.3525   2
  -5   3  11 63.6041 16.7115   1
  -5   3  11 -4.6336 18.7589   2
  -4   3  11 208.748 18.4233   2
  -3   4  10 853.962 37.9646  -3
  -4   3  11 853.962 37.9646   1
  -3   3  11 40.8330 12.2377   2
  -3   3  11 157.777 19.7758  -3
  -3   3  11 157.777 19.7758   1
  -3   2  12 -41.934 23.9294  -3
  -2   3  11 -41.934 23.9294   1
  -2   3  11 16.7999 12.0337   2
  -1   3  11 84.2743 26.0987   1
  -3   1  12 125.827 34.9474  -3
  -1   3  11 125.827 34.9474   1
  -1   3  11 17.7581 14.7155   2
  -3   0  13 318.703 21.3892  -3
   0   3  11 318.703 21.3892   1
   0   3  11 96.8690 16.5161   2
  -3  -1  14 34.5196 22.9739  -3
   1   3  11 34.5196 22.9739   1
   1   3  11 33.3709 15.4725   2
   2   3  11 23.7485 21.3933   2
  -3  -2  15 -29.798 36.2274  -3
   2   3  11 -29.798 36.2274   1
   2   3  11 36.6054 23.4705   1
   3   3  11 31.5096 28.3988   2
  -7   4   9 22.0923 27.8519  -2
  -6   4  11 22.0923 27.8519   1
  -4   4  11 16.6749 28.7537  -3
  -7   4   5 16.6749 28.7537  -2
  -4   4  11 16.6749 28.7537   1
  -4   3  12 15.7432 33.3719  -3
  -7   4   3 15.7432 33.3719  -2
  -3   4  11 15.7432 33.3719   1
  -4   1  13 27.1412 24.3865  -3
  -1   4  11 27.1412 24.3865   1
   0   4  11 34.6347 26.0623   2
   1   4  11 -0.5308 51.1387   2
   1   4  11 54.5198 16.3084   1
   2   4  11 62.1106 24.6088   2
  -4  -2  15 96.5110 30.9285  -3
   2   4  11 96.5110 30.9285   1
  -5   5  11 280.742 27.7293  -3
  -5   5  11 280.742 27.7293   1
  -5   5  11 45.7884 28.1488   2
  -5   4  12 93.3070 48.1437  -3
  -4   5  11 93.3070 48.1437   1
  -4   5  11 26.1924 26.6247   2
  -5   2  13 135.480 45.3700  -3
  -2   5  11 135.480 45.3700   1
  -5   1  14 174.948 42.7764  -3
   7  -5   2 174.948 42.7764  -2
  -1   5  11 174.948 42.7764   1
  -5   1  14 169.903 51.3277  -3
  -1   5  11 169.903 51.3277   1
   5  -7   5 33.1023 47.1222  -3
   0   5  11 33.1023 47.1222   2
   0   5  11 28.2501 28.4697   1
  -3  -6  12 104.590 54.6728   1
  -3  -6  12 47.8529 30.0997   2
  -2  -6  12 28.8618 25.9910   2
  -2  -6  12 60.4536 43.7439   1
  -1  -6  12 34.3025 39.0472   1
  -1  -6  12 -10.471 32.4073   2
   0  -6  12 10.9541 20.2121   2
   0  -6  12 79.5290 39.2365   1
   1  -6  12 138.332 43.4850   1
   1  -6  12 86.5160 21.4942   2
   2  -6  12 22.8653 20.0001   2
   6  -2   9 80.3107 71.8737  -3
   2  -6  12 80.3107 71.8737   1
  -2  -5  12 13.9044 31.5976   2
  -2  -5  12 44.1459 38.4927   1
  -1  -5  12 20.2372 24.5105   2
  -1  -5  12 3.64522 33.2953   1
   0  -5  12 32.5079 33.8460   1
   0  -5  12 -18.620 15.2402   2
   1  -5  12 26.4364 21.1469   2
   2  -5  12 20.5128 24.3161   2
   5  -2  10 122.622 66.8188  -3
   2  -5  12 122.622 66.8188   1
   3  -5  12 55.4842 43.2434   1
   3  -5  12 21.7111 18.5700   2
  -5  -4  12 144.386 54.1025   1
  -5  -4  12 47.0414 41.3701   2
  -4  -4  12 165.326 48.5963   1
  -4  -4  12 31.4453 30.5983   2
  -3  -4  12 22.4202 18.8211   2
  -3  -4  12 -21.382 32.1323   1
  -2  -4  12 1.90271 28.6658   1
  -2  -4  12 18.5095 23.2506   2
  -1  -4  12 264.531 40.5913   1
   5   4   2 16.0690 43.1710  -2
   2  -4  12 16.0690 43.1710   1
   2  -4  12 6.52339 19.5092   2
   4  -4  12 47.1718 26.3183   2
   4  -4  12 165.803 56.0668  -3
   4  -4  12 165.803 56.0668   1
  -6  -3  12 13.4187 32.5861   1
  -6  -3  12 22.9187 37.9205   2
  -5  -3  12 39.7899 39.3647   1
  -5  -3  12 -21.593 22.3466   2
  -4  -3  12 14.0425 18.6961   2
  -4  -3  12 43.5381 31.3712   1
  -3  -3  12 12.1818 15.3363   2
  -3  -3  12 55.9720 30.2819   1
  -2  -3  12 0.33350 18.8647   2
  -2  -3  12 -10.858 22.6646   1
  -1  -3  12 -7.3495 17.2540   2
   3   1   9 17.5733 38.1654  -3
  -1  -3  12 17.5733 38.1654   1
   3   0  10 90.1425 40.9070  -3
   0  -3  12 90.1425 40.9070   1
   0  -3  12 -1.5420 17.6617   2
   1  -3  12 8.59911 19.4643   2
   1  -3  12 -2.6619 22.2768   1
   2  -3  12 22.9848 23.4063   2
   2  -3  12 57.0524 26.3411   1
   3  -3  12 31.9235 47.2207  -3
   5   3   5 31.9235 47.2207  -2
   3  -3  12 31.9235 47.2207   1
  -6  -2  12 61.7517 23.3545   2
   2   6   6 261.369 70.6314  -3
  -6  -2  12 261.369 70.6314   1
  -6  -2  12 123.082 41.7601   1
  -5  -2  12 56.2079 34.2386   1
  -5  -2  12 33.7410 27.8667   2
  -4  -2  12 4.24063 16.5938   2
  -4  -2  12 -18.525 25.8675   1
  -3  -2  12 89.8906 28.8961   1
   2   6   1 69.0418 43.6352  -3
  -3  -2  12 69.0418 43.6352   2
   2   2   9 767.821 58.8790  -3
  -2  -2  12 767.821 58.8790   1
  -2  -2  12 252.128 32.9702   2
   2   1  10 162.568 39.7118  -3
  -1  -2  12 162.568 39.7118   1
  -1  -2  12 80.2198 23.7643   2
   0  -2  12 8.55389 17.9231   2
   0  -2  12 30.1863 17.7327   1
   1  -2  12 91.7887 24.3650   1
   1  -2  12 43.0541 22.9763   2
   2  -2  12 101.028 30.4658   2
   2  -2  12 384.973 40.5284  -3
   2  -2  12 384.973 40.5284   1
   2  -3  13 5.45663 44.6098  -3
   3  -2  12 5.45663 44.6098   1
   3  -2  12 14.9600 15.3065   2
   4  -2  12 -48.577 35.7055   2
   4  -2  12 28.0441 31.8176   1
  -6  -1  12 20.6408 33.1575   1
  -6  -1  12 -20.351 27.9786   2
  -6  -1  10 15.0264 45.0595  -2
  -5  -1  12 15.0264 45.0595   1
  -5  -1  12 18.4321 21.5587   2
   1   3   9 77.5647 40.5756  -3
  -6  -1   6 77.5647 40.5756  -2
  -3  -1  12 77.5647 40.5756   1
   1   2  10 19.6319 35.8057  -3
  -6  -1   4 19.6319 35.8057  -2
  -2  -1  12 19.6319 35.8057   1
   0  -1  12 27.8331 19.1831   1
   1  -1  12 63.9712 27.0138  -3
   1  -1  12 63.9712 27.0138   1
   3  -1  12 10.0991 26.7547   2
   3  -1  12 34.5838 20.0697   1
   4  -1  12 21.6445 40.1885   2
   1  -4  14 56.0099 46.8018  -3
   4  -1  12 56.0099 46.8018   1
  -7   0  12 -5.8153 33.0429   2
  -6   0  12 4.68490 19.6916   2
   0   6   8 2.52576 48.2214  -3
  -6   0  12 2.52576 48.2214   1
  -6   0  12 -3.0460 26.5932   1
  -5   0  12 -1.2734 14.4922   2
  -5   0  12 17.3902 16.9763   1
   0   4   9 387.720 30.5057  -3
  -4   0  12 387.720 30.5057   1
  -4   0  12 103.349 24.2961   2
  -3   0  12 187.814 29.7116   2
   0   3  10 533.226 48.1078  -3
  -3   0  12 533.226 48.1078   1
  -2   0  12 -15.445 15.9440   1
  -2   0  12 -0.6614 14.7947   2
  -1   0  12 -12.775 14.5172   2
   0   0  12 343.467 33.9070  -3
   0   0  12 343.467 33.9070   1
   0   0  12 76.9707 24.2194   2
   0  -1  13 428.397 41.6342  -3
   1   0  12 428.397 41.6342   1
   0  -6   7 185.331 43.6524  -3
   1   0  12 185.331 43.6524   2
   2   0  12 7.42064 19.4124   1
   0  -3  14 21.5774 39.2729  -3
   3   0  12 21.5774 39.2729   1
   0  -3  14 13.5346 33.8829  -3
   6   0   6 13.5346 33.8829  -2
   3   0  12 13.5346 33.8829   1
  -7   1  12 11.2090 22.7473   1
  -7   1  12 -17.049 22.9700   2
  -6   1  12 -1.6741 17.8662   2
  -6   1  12 12.6680 17.5958   1
  -1   5   9 39.5327 25.1114  -3
  -5   1  12 39.5327 25.1114   1
  -5   1  12 0.78575 10.9171   2
  -1   4  10 2.93377 36.6674  -3
  -4   1  12 2.93377 36.6674   1
  -4   1  12 -8.0703 14.4736   2
  -3   1  12 7.65339 13.1262   2
  -3   1  12 11.3069 11.7439   1
  -1   2  11 10.8813 21.8370  -3
  -2   1  12 10.8813 21.8370   1
  -2   1  12 17.1422 15.9177   2
  -1   1  12 140.483 21.6240  -3
  -1   1  12 140.483 21.6240   1
  -1   1  12 37.4698 17.7907   2
  -1   0  13 78.0522 35.0468  -3
   0   1  12 78.0522 35.0468   1
   0   1  12 -24.250 15.5570   2
   1   1  12 111.844 18.2271   1
   1   1  12 51.9343 24.1371   2
   2   1  12 11.1932 23.8494   2
  -1  -2  14 83.8500 32.6873  -3
   2   1  12 83.8500 32.6873   1
  -1  -3  15 63.5397 38.3357  -3
   3   1  12 63.5397 38.3357   1
   4   1  12 18.8817 42.4806   1
  -2   6   9 52.6583 42.0993  -3
  -7   2  10 52.6583 42.0993  -2
  -6   2  12 52.6583 42.0993   1
  -2   5  10 559.153 34.4569  -3
  -7   2   8 559.153 34.4569  -2
  -5   2  12 559.153 34.4569   1
  -2   2  12 95.2614 26.1784  -3
  -2   2  12 95.2614 26.1784   1
  -2   2  12 18.5066 14.3390   2
  -1   2  12 141.809 25.7817   2
   0   2  12 110.945 26.8834   1
   0   2  12 36.9288 19.6226   2
  -2  -1  14 -7.2708 17.4542  -3
   1   2  12 -7.2708 17.4542   1
   1   2  12 -1.6256 20.8596   2
   2   2  12 4.04690 29.1695   2
   3   2  12 -2.7399 38.3734   2
   3   2  12 37.0527 22.7122   1
  -6   3  12 9.94784 15.1756   2
  -3   6  10 122.917 46.7856  -3
  -6   3  12 122.917 46.7856   1
  -5   3  12 3.15256 12.5588   2
  -5   3  12 11.1303 26.4474   1
  -3   4  11 107.400 41.3943  -3
  -7   3   5 107.400 41.3943  -2
  -4   3  12 107.400 41.3943   1
  -4   3  12 16.5800 12.2021   2
  -3   4  11 3.76895 42.2404  -3
  -4   3  12 3.76895 42.2404   1
  -3   3  12 161.109 33.7390  -3
  -7   3   3 161.109 33.7390  -2
  -3   3  12 161.109 33.7390   1
  -3   3  12 16.0635 15.8722   2
  -3   3  12 7.50910 27.8433  -3
  -3   3  12 7.50910 27.8433   1
  -3   2  13 105.424 42.5365  -3
  -2   3  12 105.424 42.5365   1
  -1   3  12 125.223 32.7662   1
  -3   0  14 151.318 35.6249  -3
   7  -3   2 151.318 35.6249  -2
   0   3  12 151.318 35.6249   1
  -3  -1  15 112.252 33.1276  -3
   7  -3   4 112.252 33.1276  -2
   1   3  12 112.252 33.1276   1
  -5   4  12 -5.0885 23.3859   2
  -4   5  11 8.84680 32.0157  -3
  -5   4  12 8.84680 32.0157   1
  -4   4  12 6.53020 13.7640   2
  -4   4  12 47.9655 34.3803  -3
  -4   4  12 47.9655 34.3803   1
  -3   4  12 57.7234 15.4155   2
  -4   3  13 132.656 46.5592  -3
  -3   4  12 132.656 46.5592   1
  -2   4  12 65.0834 20.5351   2
  -4   1  14 8.94706 38.2108  -3
  -1   4  12 8.94706 38.2108   1
  -1   4  12 -11.039 20.6942   2
  -4   0  15 -27.267 44.9115  -3
   0   4  12 -27.267 44.9115   1
  -5   3  13 84.3575 53.7454  -3
  -3   5  12 84.3575 53.7454   1
  -3   5  12 -0.9114 18.9428   2
  -5   2  14 141.415 27.3990  -3
  -2   5  12 141.415 27.3990   1
  -2   5  12 13.0491 20.7889   2
  -1   5  12 -12.965 18.2155   1
  -1   5  12 36.5542 26.2823   2
  -5  -6   7 90.7297 78.7038  -2
  -2  -6  13 90.7297 78.7038   1
  -5  -6   5 34.3138 49.4454  -2
  -1  -6  13 34.3138 49.4454   1
  -5  -6   3 45.3342 63.9436  -2
   0  -6  13 45.3342 63.9436   1
  -3  -5  13 69.8840 33.2111   2
  -3  -5  13 -4.0073 45.8479   1
  -2  -5  13 22.2984 25.0486   2
  -2  -5  13 142.375 48.0168   1
  -1  -5  13 185.904 46.0316   1
   0  -5  13 -17.975 29.9816   1
   0  -5  13 -20.621 24.5118   2
   5  -1  10 139.061 64.1452  -3
   1  -5  13 139.061 64.1452   1
   5  -2  11 11.9287 66.9610  -3
   2  -5  13 11.9287 66.9610   1
   3  -5  13 69.9092 44.3668   1
   3  -5  13 9.30004 32.3761   2
  -4  -4  13 14.2444 24.5010   2
  -4  -4  13 49.9501 39.9223   1
  -3  -4  13 -7.1985 35.7222   1
  -3  -4  13 7.31853 22.6300   2
  -2  -4  13 45.7294 27.4406   1
  -2  -4  13 2.67989 23.3024   2
  -1  -4  13 65.0380 29.0971   1
  -1  -4  13 -20.328 21.7857   2
   0  -4  13 -5.6895 20.5060   2
   1  -4  13 10.7680 30.5064   2
   2  -4  13 13.7878 25.0077   2
   2  -4  13 -35.547 27.2408   1
   3  -4  13 -33.145 28.4818   2
   4  -3  12 144.893 63.3772  -3
   3  -4  13 144.893 63.3772   1
  -6  -3  11 -77.431 49.8165  -2
  -5  -3  13 -77.431 49.8165   1
  -6  -3   9 17.6888 35.1269  -2
  -4  -3  13 17.6888 35.1269   1
  -6  -3   7 333.502 49.1599  -2
  -3  -3  13 333.502 49.1599   1
  -6  -3   5 63.3928 41.4113  -2
  -2  -3  13 63.3928 41.4113   1
   3   1  10 34.2851 42.4994  -3
  -1  -3  13 34.2851 42.4994   1
   0  -3  13 13.0137 21.6545   2
   3   0  11 105.474 40.9539  -3
   0  -3  13 105.474 40.9539   1
   1  -3  13 203.914 38.0314   1
   1  -3  13 61.7846 26.8823   2
   2  -3  13 79.8270 35.3977   1
   2  -3  13 44.2255 36.2852   2
   3  -3  13 2.01983 37.3771  -3
   3  -3  13 2.01983 37.3771   1
   3  -3  13 7.69558 28.4634   2
   4  -3  13 9.99653 35.1623   1
   4  -3  13 18.8627 36.9125   2
  -6  -2  13 -41.266 36.5612   1
   2   6   7 108.052 76.0822  -3
  -6  -2  13 108.052 76.0822   1
  -6  -2  13 2.36133 35.6198   2
  -5  -2  13 22.6484 28.1569   2
  -5  -2  13 45.6630 34.2463   1
  -4  -2  13 42.6467 24.2006   2
  -4  -2  13 -2.0800 26.9779   1
  -3  -2  13 1.74731 22.3689   1
  -3  -2  13 19.6380 21.4637   2
  -2  -2  13 -5.3530 18.6991   2
   2   1  11 62.5574 36.9864  -3
  -1  -2  13 62.5574 36.9864   1
  -1  -2  13 8.28287 17.5682   2
   0  -2  13 16.4322 20.4104   1
   0  -2  13 -18.357 18.1954   2
   1  -2  13 7.59222 20.5949   1
   2  -2  13 37.1561 31.3860  -3
   2  -2  13 37.1561 31.3860   1
   6   2   7 13.4440 56.4243  -2
   4  -2  13 13.4440 56.4243   1
   1   6   8 35.9057 59.9680  -3
  -6  -1  13 35.9057 59.9680   1
  -6  -1  13 -54.142 33.4665   1
   1   7   4 49.9963 53.5316  -3
  -5  -1  13 49.9963 53.5316   2
  -5  -1  13 135.350 34.8814   1
  -4  -1  13 141.527 27.3905   2
  -4  -1  13 385.764 42.1445   1
  -3  -1  13 -10.377 16.7974   2
   1   3  10 72.1700 41.6999  -3
  -3  -1  13 72.1700 41.6999   1
  -2  -1  13 11.4565 18.6649   2
   1   2  11 -23.075 37.6745  -3
  -2  -1  13 -23.075 37.6745   1
  -1  -1  13 88.8597 26.1904   2
  -1  -1  13 186.112 36.2683   1
   1   0  12 488.390 51.2116  -3
   0  -1  13 488.390 51.2116   1
   0  -1  13 153.496 30.0951   2
   1  -1  13 43.8886 27.9769  -3
   1  -1  13 43.8886 27.9769   1
   1  -1  13 -9.2190 19.8976   2
   2  -1  13 -18.529 22.5169   2
   1  -2  14 -64.277 43.3907  -3
   2  -1  13 -64.277 43.3907   1
   3  -1  13 80.7884 49.1153   1
   1  -4  15 86.9298 55.8972  -3
   6   1   8 86.9298 55.8972  -2
   4  -1  13 86.9298 55.8972   1
   0   6   9 107.032 60.7918  -3
  -7   0  11 107.032 60.7918  -2
  -6   0  13 107.032 60.7918   1
  -7   0   9 -9.7258 26.4769  -2
  -5   0  13 -9.7258 26.4769   1
   0   4  10 51.3520 38.2403  -3
  -4   0  13 51.3520 38.2403   1
   0   3  11 148.327 40.5520  -3
  -3   0  13 148.327 40.5520   1
  -2   0  13 31.0723 22.8742   1
  -1   0  13 3.94099 17.9377   2
   0   1  12 18.6910 34.3209  -3
  -1   0  13 18.6910 34.3209   1
   0   0  13 28.5008 20.9619   2
   0   0  13 107.735 25.7145  -3
   0   0  13 107.735 25.7145   1
   1   0  13 4.17835 20.7277   2
   0  -1  14 14.5343 34.0053  -3
   1   0  13 14.5343 34.0053   1
   2   0  13 12.5225 25.9079   2
   2   0  13 106.993 28.7176   1
  -6   1  13 73.0609 27.4940   2
  -6   1  13 181.793 32.4542   1
  -1   4  11 12.5152 36.8927  -3
  -4   1  13 12.5152 36.8927   1
  -4   1  13 28.5945 15.8421   2
  -7   1   5 -22.713 41.5001  -2
  -3   1  13 -22.713 41.5001   1
  -3   1  13 15.5469 16.1821   1
  -1   2  12 514.645 51.2079  -3
  -2   1  13 514.645 51.2079   1
  -1   2  12 727.777 47.5365  -3
  -7   1   3 727.777 47.5365  -2
  -2   1  13 727.777 47.5365   1
  -1   1  13 339.253 35.0880  -3
  -7   1   1 339.253 35.0880  -2
  -1   1  13 339.253 35.0880   1
  -1   0  14 72.8984 43.0049  -3
   7  -1   1 72.8984 43.0049  -2
   0   1  13 72.8984 43.0049   1
  -1  -3  16 -74.364 52.0512  -3
   7  -1   7 -74.364 52.0512  -2
   3   1  13 -74.364 52.0512   1
  -6   2  13 1.16302 23.7301   2
  -2   5  11 166.366 43.4157  -3
  -5   2  13 166.366 43.4157   1
  -5   2  13 -11.226 17.6447   2
  -4   2  13 -17.351 16.1658   2
  -4   2  13 21.8367 16.0553   1
  -3   2  13 12.8737 16.2349   2
  -2   3  12 38.0703 39.5645  -3
  -3   2  13 38.0703 39.5645   1
  -2   2  13 68.5217 25.7903  -3
  -2   2  13 68.5217 25.7903   1
  -2   2  13 1.63648 15.3497   2
  -1   2  13 12.3160 16.9214   2
  -2  -1  15 162.443 31.4735  -3
   7  -2   4 162.443 31.4735  -2
   1   2  13 162.443 31.4735   1
  -2  -2  16 76.8451 37.6994  -3
   7  -2   6 76.8451 37.6994  -2
   2   2  13 76.8451 37.6994   1
   7  -2   6 77.2936 40.5534  -2
   2   2  13 77.2936 40.5534   1
  -5   3  13 44.9913 19.1804   1
  -3   8   4 -3.1993 40.1944  -3
  -5   3  13 -3.1993 40.1944   2
  -3   4  12 217.223 32.2312  -3
  -4   3  13 217.223 32.2312   1
  -3   8   2 43.0163 38.5341  -3
  -4   3  13 43.0163 38.5341   2
  -3   3  13 356.613 26.5684  -3
  -3   3  13 356.613 26.5684   1
  -3   3  13 91.6213 22.4806   2
  -3   2  14 2.44672 42.4060  -3
  -2   3  13 2.44672 42.4060   1
  -2   3  13 34.3235 18.2129   2
  -1   3  13 19.6261 20.0419   2
  -1   3  13 -14.205 21.4945   1
  -3   0  15 54.6820 24.2898  -3
   0   3  13 54.6820 24.2898   1
   0   3  13 14.8286 23.9761   2
   1   3  13 50.6903 30.9620   2
  -3  -1  16 81.5250 28.1058  -3
   1   3  13 81.5250 28.1058   1
  -4   4  13 -34.153 30.6823  -3
  -8   4   5 -34.153 30.6823  -2
  -4   4  13 -34.153 30.6823   1
  -4   3  14 127.602 56.9420  -3
  -8   4   3 127.602 56.9420  -2
  -3   4  13 127.602 56.9420   1
  -4   1  15 25.5944 43.2505  -3
  -1   4  13 25.5944 43.2505   1
   0   4  13 -18.393 20.1631   1
   0   4  13 5.81190 26.6460   2
  -3  -5  14 42.9414 48.3096   1
  -3  -5  14 48.8328 37.1369   2
  -2  -5  14 12.3528 39.4127   1
  -1  -5  14 -3.1697 33.5790   1
  -1  -5  14 -7.1832 27.5810   2
   0  -5  14 -5.1176 27.9638   2
   0  -5  14 13.8752 34.7880   1
   5  -1  11 134.688 70.8642  -3
   1  -5  14 134.688 70.8642   1
   1  -5  14 -9.6277 28.1319   2
  -4  -4  14 135.390 50.5166   1
  -3  -4  14 69.5050 38.8964   1
  -2  -4  14 7.06276 28.7907   1
  -2  -4  14 10.4637 34.0361   2
  -1  -4  14 32.5439 30.6605   1
   4   0  11 153.770 56.0487  -3
   0  -4  14 153.770 56.0487   1
   4  -1  12 89.9877 53.9598  -3
   1  -4  14 89.9877 53.9598   1
  -5  -3  14 -42.497 50.2357   1
  -4  -3  14 -21.756 31.1398   2
  -4  -3  14 22.4879 36.1248   1
  -3  -3  14 -31.097 32.6021   1
  -3  -3  14 -3.5025 26.9709   2
  -2  -3  14 -12.077 22.5342   2
  -2  -3  14 -25.027 27.0682   1
  -1  -3  14 -5.6361 22.5785   2
   0  -3  14 -23.110 30.6765   2
   1  -3  14 18.5183 24.3252   1
   1  -3  14 -4.7098 24.5939   2
   3  -3  14 50.6805 57.3309  -3
   6   3   5 50.6805 57.3309  -2
   3  -3  14 50.6805 57.3309   1
  -5  -2  14 185.544 46.7496   1
  -4  -2  14 -15.725 30.3314   1
  -3  -2  14 11.1121 28.3276   1
   2   2  11 228.227 49.0252  -3
  -2  -2  14 228.227 49.0252   1
  -2  -2  14 11.0095 21.9268   2
   2   1  12 341.233 51.5382  -3
  -1  -2  14 341.233 51.5382   1
  -1  -2  14 98.5785 25.8294   2
   0  -2  14 10.7262 21.9485   2
   0  -2  14 15.7400 23.7860   1
   1  -2  14 16.0126 25.3647   2
   2  -2  14 68.5537 36.2164  -3
   2  -2  14 68.5537 36.2164   1
   2  -2  14 -11.688 26.6712   2
   2  -3  15 180.998 54.3875  -3
   3  -2  14 180.998 54.3875   1
   3  -2  14 64.6620 36.3890   2
  -5  -1  14 -9.6398 31.5804   1
  -7  -1   8 32.5452 51.4869  -2
  -4  -1  14 32.5452 51.4869   1
   1   3  11 1.65935 51.3437  -3
  -7  -1   6 1.65935 51.3437  -2
  -3  -1  14 1.65935 51.3437   1
   1   2  12 59.1049 48.0914  -3
  -7  -1   4 59.1049 48.0914  -2
  -2  -1  14 59.1049 48.0914   1
  -7  -1   2 1.03646 35.3265  -2
  -1  -1  14 1.03646 35.3265   1
   2  -1  14 -24.080 25.9602   2
   1  -2  15 -13.234 44.1718  -3
   2  -1  14 -13.234 44.1718   1
   3  -1  14 12.5619 35.9243   2
   3  -1  14 7.35968 26.8079   1
  -5   0  14 15.1098 23.4098   1
  -5   0  14 28.1574 25.3582   2
   0   4  11 41.7619 44.3253  -3
  -4   0  14 41.7619 44.3253   1
  -3   0  14 120.372 26.1670   2
   0   3  12 367.826 48.5202  -3
  -3   0  14 367.826 48.5202   1
  -2   0  14 77.8054 24.1056   2
  -2   0  14 142.109 31.3005   1
   2   0  14 32.9494 26.3360   1
   0  -3  16 43.3986 48.0231  -3
   3   0  14 43.3986 48.0231   1
  -1   5  11 105.928 40.6102  -3
  -5   1  14 105.928 40.6102   1
  -5   1  14 32.3151 22.3079   2
  -4   1  14 11.8077 19.0596   2
  -1   4  12 88.7108 43.3561  -3
  -4   1  14 88.7108 43.3561   1
  -3   1  14 -2.7558 16.8170   1
  -3   1  14 13.8004 19.0622   2
  -1   1  14 20.5147 30.7396  -3
  -1   1  14 20.5147 30.7396   1
  -1   0  15 106.473 38.8759  -3
   0   1  14 106.473 38.8759   1
   1   1  14 16.2760 22.1191   1
   1   1  14 23.8978 25.0906   2
   2   1  14 71.0043 34.7671   2
  -1  -2  16 156.864 40.2004  -3
   2   1  14 156.864 40.2004   1
  -2   5  12 117.361 49.8546  -3
  -8   2   8 117.361 49.8546  -2
  -5   2  14 117.361 49.8546   1
  -2   2  14 -53.895 48.1146  -3
  -8   2   2 -53.895 48.1146  -2
  -2   2  14 -53.895 48.1146   1
  -2   2  14 5.22635 23.4039  -3
  -2   2  14 5.22635 23.4039   1
   0   2  14 125.889 23.3497   1
  -2   0  15 95.0798 44.8167  -3
   0   2  14 95.0798 44.8167   1
  -2  -1  16 134.164 36.8332  -3
   1   2  14 134.164 36.8332   1
  -4   3  14 4.78357 19.8915   2
  -3   3  14 32.8366 23.7923  -3
  -3   3  14 32.8366 23.7923   1
  -3   3  14 15.9592 17.0870   2
  -3   3  14 82.8130 40.7727  -3
  -8   3   3 82.8130 40.7727  -2
  -3   3  14 82.8130 40.7727   1
  -3   2  15 -46.803 47.2726  -3
  -8   3   1 -46.803 47.2726  -2
  -2   3  14 -46.803 47.2726   1
  -3   2  15 12.1768 44.0311  -3
  -2   3  14 12.1768 44.0311   1
   3  -8   2 98.2360 36.4440  -3
  -2   3  14 98.2360 36.4440   2
  -1   3  14 6.74157 26.9302   1
  -3   0  16 77.6836 41.4947  -3
   0   3  14 77.6836 41.4947   1
  -3  -4  15 -30.190 39.7499   1
  -3  -4  15 -55.879 33.9508   2
  -2  -4  15 16.8037 30.2328   2
  -2  -4  15 -26.032 29.5769   1
  -1  -4  15 11.4518 32.3291   1
  -1  -4  15 -28.790 27.2373   2
   0  -4  15 6.05097 25.7295   2
   4   0  12 -15.521 58.2217  -3
   0  -4  15 -15.521 58.2217   1
   4  -1  13 -34.182 58.3268  -3
   1  -4  15 -34.182 58.3268   1
   1  -4  15 -1.4293 29.5086   2
  -7  -3   9 93.9390 57.5152  -2
  -4  -3  15 93.9390 57.5152   1
  -7  -3   7 41.0219 52.4603  -2
  -3  -3  15 41.0219 52.4603   1
  -7  -3   5 246.736 51.1378  -2
  -2  -3  15 246.736 51.1378   1
   3   1  12 18.6123 60.4573  -3
  -7  -3   3 18.6123 60.4573  -2
  -1  -3  15 18.6123 60.4573   1
  -3  -7   6 29.1769 52.2556  -3
   0  -3  15 29.1769 52.2556   2
   1  -3  15 6.79725 28.8551   1
  -3  -7   8 44.4116 60.3169  -3
   1  -3  15 44.4116 60.3169   2
   3  -2  14 22.2108 60.7792  -3
   2  -3  15 22.2108 60.7792   1
   2  -3  15 65.6163 33.2871   2
  -4  -2  15 -38.647 29.8139   2
  -4  -2  15 -4.6997 35.9057   1
  -3  -2  15 17.4382 25.7384   2
  -3  -2  15 -11.320 28.7978   1
  -2  -2  15 -43.680 23.6727   2
   2   1  13 -22.367 46.0724  -3
  -1  -2  15 -22.367 46.0724   1
  -1  -2  15 15.7585 24.6311   2
   0  -2  15 56.9375 26.7618   1
   0  -2  15 16.3453 23.6986   2
   2  -1  14 -28.164 49.2749  -3
   1  -2  15 -28.164 49.2749   1
   1  -2  15 -32.134 26.9559   2
   2  -2  15 56.5382 39.4550  -3
   2  -2  15 56.5382 39.4550   1
  -5  -1  15 1.73924 31.3697   2
  -5  -1  15 37.8052 37.1445   1
  -4  -1  15 181.184 44.7827   1
  -4  -1  15 61.9643 28.1435   2
  -3  -1  15 71.2875 27.2943   2
  -2  -1  15 59.1720 25.0729   2
   1   2  13 78.6279 47.6019  -3
  -2  -1  15 78.6279 47.6019   1
  -1  -1  15 -22.329 22.5839   2
  -1  -1  15 20.6619 25.6301   1
   1   0  14 141.736 52.0131  -3
   0  -1  15 141.736 52.0131   1
   0  -1  15 34.4313 27.3265   2
   1  -1  15 87.8799 30.3868  -3
   1  -1  15 87.8799 30.3868   1
   1  -1  15 39.7230 27.6330   2
   2  -1  15 1.89250 32.5168   2
   2  -1  15 18.3268 27.2653   1
  -5   0  15 22.3561 36.5585   1
   0   8   3 94.3997 57.9422  -3
  -5   0  15 94.3997 57.9422   2
   0   4  12 22.8520 55.1546  -3
  -8   0   7 22.8520 55.1546  -2
  -4   0  15 22.8520 55.1546   1
   0   3  13 59.5720 45.5804  -3
  -3   0  15 59.5720 45.5804   1
  -2   0  15 4.54960 23.1507   1
  -2   0  15 21.0567 23.1083   2
   0   1  14 125.333 42.1026  -3
  -1   0  15 125.333 42.1026   1
  -1   0  15 38.0957 23.6562   2
   0   0  15 -2.6477 22.7379  -3
   0   0  15 -2.6477 22.7379   1
   1   0  15 56.5270 31.2705   2
   0  -1  16 -41.380 45.9061  -3
   1   0  15 -41.380 45.9061   1
  -1   4  13 278.093 60.3518  -3
  -8   1   6 278.093 60.3518  -2
  -4   1  15 278.093 60.3518   1
  -1   4  13 70.7183 46.6676  -3
  -4   1  15 70.7183 46.6676   1
  -4   1  15 37.8326 20.3698   2
  -3   1  15 18.4647 21.3905   2
  -3   1  15 -23.873 23.2439   1
  -1   2  14 54.2112 42.0056  -3
  -2   1  15 54.2112 42.0056   1
  -1   1  15 138.447 29.5057  -3
  -1   1  15 138.447 29.5057   1
  -1   0  16 61.7452 44.9191  -3
   0   1  15 61.7452 44.9191   1
   8  -1   3 -29.821 41.5565  -2
   1   1  15 -29.821 41.5565   1
  -4   2  15 10.6922 17.4855   1
  -4   2  15 44.2218 23.0069   2
  -2   3  14 112.814 49.6125  -3
  -3   2  15 112.814 49.6125   1
  -3   2  15 2.15315 20.0425   2
  -2   2  15 16.2222 20.7773   2
  -2   2  15 18.8841 18.0022  -3
  -2   2  15 18.8841 18.0022   1
  -2   1  16 106.777 48.2249  -3
  -1   2  15 106.777 48.2249   1
  -1   2  15 15.2191 23.5849   2
   0   2  15 11.5582 19.1345   1
  -2  -3  16 -14.183 33.9626   1
  -2  -3  16 -0.3078 29.8921   2
  -1  -3  16 30.9647 30.8558   2
   3   1  13 104.255 61.5284  -3
  -1  -3  16 104.255 61.5284   1
   0  -3  16 14.5490 31.1674   2
   3   0  14 86.5626 54.2322  -3
   0  -3  16 86.5626 54.2322   1
  -2  -8   1 -10.989 57.1344  -3
  -3  -2  16 -10.989 57.1344   2
  -3  -2  16 -24.191 36.4442   1
  -2  -8   3 41.9634 57.3091  -3
  -2  -2  16 41.9634 57.3091   2
   2   1  14 14.6182 54.5330  -3
  -1  -2  16 14.6182 54.5330   1
  -1  -2  16 11.4934 27.7945   2
   0  -2  16 21.1917 29.2917   2
   0  -2  16 56.9143 32.3238   1
   1   3  13 1.35488 57.7666  -3
  -3  -1  16 1.35488 57.7666   1
   1   2  14 16.4875 53.0443  -3
  -2  -1  16 16.4875 53.0443   1
  -8  -1   2 57.7947 46.2145  -2
  -1  -1  16 57.7947 46.2145   1
  -3   0  16 9.48136 25.3326   2
   0   3  14 -10.904 51.3264  -3
  -3   0  16 -10.904 51.3264   1
  -2   0  16 25.4579 25.6274   2
  -2   0  16 196.261 40.3581   1
   0   0  16 -46.995 47.7778  -3
   8   0   1 -46.995 47.7778  -2
   0   0  16 -46.995 47.7778   1
  -3   1  16 4.13732 22.6885   2
  -3   1  16 -45.677 25.7509   1
  -2   1  16 12.4325 24.0043   2
  -1   2  15 96.7248 47.8242  -3
  -2   1  16 96.7248 47.8242   1
  -1   1  16 23.6610 26.2813  -3
  -1   1  16 23.6610 26.2813   1
  -1   1  16 -11.948 25.1047   2
   0   0   0    0.00    0.00   0
;
_shelx_hkl_checksum     35131
_shelx_res_file
;
TITL a_a.res in P-1
    twin5.res
    created by SHELXL-2016/6 at 23:43:18 on 30-Apr-2021
CELL  0.71073    6.0767    6.1886   11.7269   97.5115  100.3445   99.4368
ZERR    2.000    0.0010    0.0011    0.0020    0.0060    0.0058    0.0061
LATT  1
SFAC C H N I
UNIT 2 10 4 6
TEMP -163.150
L.S. 10
BOND  $h
conf
htab
isor 0.005 c1
omit -4 58
size 0.257 0.187 0.08
acta
LIST 4
FMAP 2
PLAN 20
WGHT    0.080300    4.475700
BASF   0.21100   0.15788
FVAR       0.43101
I1    4    1.000000    0.000000    0.500000    10.50000    0.02678    0.02392 =
         0.02695    0.00010    0.00488    0.00692
C1    1    0.514796    0.307465    0.216222    11.00000    0.01953    0.02269 =
         0.02645   -0.00190    0.00589    0.00912
AFIX  43
H1A   2    0.481532    0.352625    0.141658    11.00000   -1.20000
AFIX   0
N1    3    0.371611    0.157013    0.238491    11.00000    0.04732    0.02899 =
         0.06962   -0.00331    0.00366    0.00492
AFIX  93
H1B   2    0.396378    0.110694    0.306643    11.00000   -1.20000
H1C   2    0.246338    0.097725    0.185971    11.00000   -1.20000
AFIX   0
I2    4    0.721353    0.299874    0.586924    11.00000    0.03244    0.02974 =
         0.03382   -0.00124    0.00838    0.01131
N2    3    0.704624    0.406499    0.286655    11.00000    0.03596    0.05498 =
         0.02477    0.01093    0.01513    0.00925
AFIX  93
H2A   2    0.741417    0.369243    0.356493    11.00000   -1.20000
H2B   2    0.796631    0.510952    0.264606    11.00000   -1.20000
AFIX   0
I3    4    1.000000    0.500000    1.000000    10.50000    0.02972    0.02101 =
         0.02756    0.00330    0.00666    0.00713
I4    4    0.782543    0.840725    1.105145    11.00000    0.03765    0.02619 =
         0.03281    0.00179    0.01068    0.01284
HKLF 5
REM  a_a.res in P-1
REM R1 =  0.0844 for    2217 Fo > 4sig(Fo)  and  0.1522 for all    4015 data
REM     60 parameters refined using      6 restraints
END
WGHT      0.0960      0.0000
REM Instructions for potential hydrogen bonds
EQIV $3 -x+1, -y+1, -z+1
HTAB C1 I4_$3
EQIV $4 -x+1, -y, -z+1
HTAB N1 I2_$4
EQIV $5 x-1, y-1, z-1
HTAB N1 I4_$5
HTAB N2 I2
EQIV $6 -x+2, -y+1, -z+1
HTAB N2 I2_$6
EQIV $7 x, y, z-1
HTAB N2 I4_$7
REM Highest difference peak  2.452,  deepest hole -2.520,  1-sigma level  0.553
Q1    1   0.9921  0.4315  1.0813  11.00000  0.05    2.45
Q2    1   0.6391  0.8220  1.0440  11.00000  0.05    2.37
Q3    1   1.0689  0.6628  1.0029  11.00000  0.05    2.25
Q4    1   0.8104  0.4077  0.5534  11.00000  0.05    2.23
Q5    1   0.8177  0.9007  1.0608  11.00000  0.05    2.16
Q6    1   0.3526  0.3607  0.0759  11.00000  0.05    2.11
Q7    1   0.6925  0.7282  0.9973  11.00000  0.05    2.01
Q8    1   1.1707  0.5522  1.0383  11.00000  0.05    1.94
Q9    1   0.7034  0.2228  0.6617  11.00000  0.05    1.93
Q10   1   0.4373  0.1878  0.3141  11.00000  0.05    1.85
Q11   1   0.7165  0.2302  0.0368  11.00000  0.05    1.84
Q12   1   0.7083  0.3767  0.1317  11.00000  0.05    1.78
Q13   1   0.9967 -0.0783  0.5797  11.00000  0.05    1.78
Q14   1   0.5466 -0.0226  0.3851  11.00000  0.05    1.74
Q15   1   0.1876  0.3921  0.1146  11.00000  0.05    1.73
Q16   1   0.5738  0.5998  0.3203  11.00000  0.05    1.71
Q17   1   0.8865  0.2808  0.6957  11.00000  0.05    1.65
Q18   1   1.0006  0.4310  0.2468  11.00000  0.05    1.65
Q19   1   0.6171  0.3128  0.5404  11.00000  0.05    1.60
Q20   1   0.5765  0.9749  1.0294  11.00000  0.05    1.59
;
_shelx_res_checksum     32747
