# Supplementary material for: Crystal structure of new formamidinium triiodide jointly refined by single-crystal XRD, Raman scattering spectroscopy and DFT assessment of hydrogen-bond network features
Source: Acta Crystallogr E Crystallogr Commun. 2021 Jun 8;77(Pt 7):692–5. doi: 10.1107/S2056989021005673 (PMC8382056; doi:10.1107/S2056989021005673)
Supplement: Supplementary file 2 [file e-77-00692-Isup2.hkl]

data_I                                                                          
_shelx_title ' a_a.res in P-1'                                                  
_shelx_refln_list_code          4                                               
_shelx_F_calc_maximum      236.45                                               
_exptl_crystal_F_000       368.00                                               
_reflns_d_resolution_high  0.7331                                               
                                                                                
loop_                                                                           
 _space_group_symop_operation_xyz                                               
 'x, y, z'                                                                      
 '-x, -y, -z'                                                                   
                                                                                
_cell_length_a     6.0767                                                       
_cell_length_b     6.1886                                                       
_cell_length_c    11.7269                                                       
_cell_angle_alpha  97.512                                                       
_cell_angle_beta  100.345                                                       
_cell_angle_gamma  99.437                                                       
                                                                                
_shelx_F_squared_multiplier     1.000                                           
                                                                                
loop_                                                                           
 _refln_index_h                                                                 
 _refln_index_k                                                                 
 _refln_index_l                                                                 
 _refln_F_squared_calc                                                          
 _refln_F_squared_meas                                                          
 _refln_F_squared_sigma                                                         
 _refln_observed_status                                                         
   1   0   0       6988.87       7975.54        89.07 o                         
   2   0   0       3186.48       3514.32       128.72 o                         
   3   0   0        942.62        840.05        82.39 o                         
   4   0   0      10139.69      10534.24       295.42 o                         
   4   0   0       3388.00       3067.29       116.18 o                         
   5   0   0        885.87        886.84       115.44 o                         
   5   0   0        296.16        296.49        57.93 o                         
   6   0   0         26.05        112.58        73.92 o                         
   6   0   0         77.92          1.08        76.38 o                         
   7   0   0        112.02        124.63        89.78 o                         
   7   0   0        462.90        665.29       227.37 o                         
   8   0   0         67.64         27.27       101.85 o                         
   8   0   0        202.33        315.69       142.56 o                         
  -8   1   0        119.85         63.01       104.04 o                         
  -8   1   0        387.74        481.89       245.88 o                         
  -7   1   0         41.34         49.65        62.60 o                         
  -7   1   0        123.65         96.48        91.41 o                         
  -6   1   0        520.89        533.86       119.55 o                         
  -6   1   0       1558.04       1576.54       160.28 o                         
  -5   1   0        103.14        130.91        41.52 o                         
  -5   1   0        403.36        310.48       118.43 o                         
  -4   1   0       2562.00       2389.58       151.54 o                         
  -4   1   0        856.42        947.28        57.19 o                         
  -3   1   0        140.47         70.77        42.22 o                         
  -3   1   0         46.96         68.22        23.23 o                         
  -2   1   0        302.36        343.44        23.31 o                         
  -2   1   0        904.40        807.73        43.78 o                         
  -1   1   0         10.43         20.36         8.54 o                         
  -1   1   0         38.99         44.94        16.98 o                         
   0   1   0         43.16         60.20         8.77 o                         
   0   1   0        129.10        190.65        16.72 o                         
   0   1   0        164.81        130.88        48.55 o                         
   1   1   0        406.48        424.66        27.45 o                         
   1   1   0        135.90        192.13        30.21 o                         
   2   1   0       4699.73       3951.24        95.46 o                         
   2   1   0        684.83        624.33        67.15 o                         
   2   1   0       2048.41       1730.79        62.29 o                         
   3   1   0       1260.02       1106.47       118.56 o                         
   3   1   0        315.57        382.03        71.74 o                         
   4   1   0       2116.30       2115.63       151.03 o                         
   4   1   0        707.53        686.76        99.84 o                         
   5   1   0        276.63        276.79        98.25 o                         
   6   1   0       1316.06       1732.31       243.99 o                         
   6   1   0        365.02        511.25       114.75 o                         
  -7   2   0         74.99         33.41        84.33 o                         
  -6   2   0       1817.28       1030.96       105.92 o                         
  -6   2   0        605.32        740.61       142.66 o                         
  -5   2   0       1624.78       1643.31       158.18 o                         
  -5   2   0       4871.60       4839.16       143.42 o                         
  -4   2   0         13.80         26.77        42.85 o                         
  -4   2   0          4.61         19.99        27.93 o                         
  -3   2   0        109.63        157.15        37.82 o                         
  -3   2   0        330.75        389.32        90.59 o                         
  -3   2   0        327.92        309.71        80.28 o                         
  -2   2   0       4926.98       6138.24       126.24 o                         
  -2   2   0      18423.85      18232.93       210.93 o                         
  -1   2   0      11652.71      13445.79       172.16 o                         
  -1   2   0      34854.73      40340.98       295.29 o                         
   0   2   0        106.53        126.38        18.78 o                         
   0   2   0        318.64        347.48        36.69 o                         
   1   2   0        283.83        332.51        72.45 o                         
   1   2   0       1140.75       1152.65        77.99 o                         
   2   2   0      11340.25      11207.88       193.06 o                         
   2   2   0       3686.93       2764.59       151.95 o                         
   2   2   0      11028.07      10471.25       290.92 o                         
   3   2   0       7633.32       6745.99       113.69 o                         
   3   2   0       2551.99       2329.28       162.60 o                         
   4   2   0        156.68         95.65        63.25 o                         
   4   2   0         52.38         72.54        73.81 o                         
   5   2   0         80.01        203.69        91.26 o                         
   5   2   0        245.16        -11.68       178.48 o                         
   6   2   0        186.84         94.24        96.01 o                         
   6   2   0        863.08       1092.43       235.74 o                         
   7   2   0        178.47        164.66       114.76 o                         
   7   2   0         59.67         39.26       117.19 o                         
  -8   3   0         20.99       -105.86       110.51 o                         
  -7   3   0        882.16        909.27       204.79 o                         
  -7   3   0        224.71        193.55       119.88 o                         
  -4   3   0        733.46        431.59        93.76 o                         
  -3   3   0        406.07        383.25        68.33 o                         
  -1   3   0        331.96        272.56        72.82 o                         
   0   3   0       4626.09       5182.31       151.05 o                         
   0   3   0         45.20         12.75        25.17 o                         
   1   3   0       2834.90       2915.59       179.96 o                         
   1   3   0        840.32        880.65       145.36 o                         
   1   3   0       2513.49       2386.90       154.34 o                         
   2   3   0         68.35        155.63        84.56 o                         
   2   3   0        204.43        249.46        49.26 o                         
   3   3   0       2223.07       2028.30        99.89 o                         
   3   3   0        743.22        527.78       107.85 o                         
   4   3   0          2.74        -43.79        70.34 o                         
   4   3   0          8.18         20.52        53.61 o                         
   5   3   0        454.00        386.74       122.52 o                         
   5   3   0       1512.52       1589.53       250.00 o                         
   6   3   0         24.43         20.59       104.20 o                         
   6   3   0          8.17         10.43        89.08 o                         
  -7   4   0       1463.90       1396.31       162.58 o                         
  -7   4   0        488.56        627.64        93.27 o                         
  -6   4   0        243.67        283.02        62.78 o                         
  -6   4   0        730.98        714.33       211.48 o                         
  -6   4   0        728.84        733.53       131.63 o                         
  -5   4   0        142.12        169.73        53.75 o                         
  -5   4   0        629.65        550.98       115.24 o                         
  -4   4   0        984.48       1049.92        88.66 o                         
  -4   4   0        263.27        286.67        59.64 o                         
  -3   4   0      15691.35      15321.26       272.27 o                         
  -3   4   0       4264.01       4530.93       141.84 o                         
  -2   4   0       1337.54       1373.09        81.24 o                         
  -2   4   0       4000.74       3755.48       128.68 o                         
  -1   4   0       1230.13       1238.41        91.25 o                         
  -1   4   0        410.48        559.87        68.75 o                         
   0   4   0        211.53          2.51        81.97 o                         
   0   4   0        632.71        901.59       154.69 o                         
   0   4   0       1141.30       1328.00       112.12 o                         
   1   4   0      10298.26      10384.59       210.34 o                         
   3   4   0        418.00        623.60       178.94 o                         
   4   4   0        509.03        393.64       127.90 o                         
   4   4   0        598.97        725.73       220.64 o                         
   6   4   0        398.53        820.14       395.37 o                         
   6   4   0         52.07         40.22       116.42 o                         
  -7   5   0         68.48        108.33       112.90 o                         
  -6   5   0        152.83        316.12       138.95 o                         
  -6   5   0         47.49         23.30       105.94 o                         
  -5   5   0         68.15        115.54        52.19 o                         
  -5   5   0        254.83        198.09       123.42 o                         
  -4   5   0          2.18        -18.67        43.35 o                         
  -3   5   0         41.83         63.66        45.04 o                         
  -3   5   0         13.98         23.00        52.06 o                         
  -2   5   0         16.99        112.97        46.46 o                         
  -2   5   0       1778.76       1796.34       117.83 o                         
  -1   5   0       1814.12       1975.84       118.14 o                         
  -1   5   0        251.63        514.93        67.96 o                         
   0   5   0        190.30        119.16        37.96 o                         
   0   5   0        569.20        717.25        89.57 o                         
   1   5   0       1754.44       1776.09       159.75 o                         
   1   5   0       1441.96       1486.62       177.03 o                         
   1   5   0        482.08        359.02        57.68 o                         
   2   5   0        554.73        240.23       205.18 o                         
   2   5   0        148.60         73.96       114.89 o                         
   2   5   0        444.48        340.49       118.70 o                         
   3   5   0        680.16        474.67       126.13 o                         
   3   5   0        849.36       1036.49       238.29 o                         
   3   5   0        227.39        269.51       153.70 o                         
   4   5   0        383.11        460.04        90.32 o                         
   5   5   0         89.60         78.73       130.93 o                         
  -6   6   0        341.78        693.10       268.83 o                         
  -5   6   0       3286.01       2720.26       197.18 o                         
  -4   6   0       4189.96       3214.76       272.65 o                         
  -3   6   0        111.26        193.38       180.42 o                         
  -3   6   0          0.61         -8.42       106.17 o                         
  -2   6   0         60.43        102.18        51.81 o                         
  -2   6   0        250.03        193.79       107.12 o                         
  -1   6   0       2312.85       2261.20       127.93 o                         
  -1   6   0        773.24        666.36        72.53 o                         
   0   6   0       4509.52       5066.79       235.72 o                         
   0   6   0       3976.71       3695.12       282.22 o                         
   0   6   0       1329.50       1137.86        84.33 o                         
   1   6   0         66.14         22.83        40.94 o                         
   1   6   0        197.82        209.53       104.83 o                         
   1   6   0        224.63        251.04       133.72 o                         
   2   6   0         31.45         -7.69       126.50 o                         
   2   6   0         94.06         93.48        63.67 o                         
   3   6   0        145.25         35.00       160.01 o                         
   3   6   0        434.45        311.48       103.71 o                         
   4   6   0        242.99        345.72       137.22 o                         
   4   6   0         81.24        324.80       172.17 o                         
  -5   7   0          0.15        -35.62        63.37 o                         
  -5   7   0          0.46       -157.03       146.16 o                         
  -4   7   0        282.92        534.34       187.74 o                         
  -3   7   0        103.17       -282.07       236.79 o                         
  -3   7   0        475.90        895.31       242.81 o                         
  -3   7   0        528.40        598.25       191.70 o                         
  -2   7   0        634.14        374.66       112.92 o                         
  -1   7   0         53.71       -160.49       142.14 o                         
   0   7   0       1090.40       1263.72       171.52 o                         
   1   7   0         24.86          4.21       112.01 o                         
   2   7   0        655.38        232.80       221.95 o                         
   3   7   0          0.03       -304.55       283.04 o                         
   3   7   0          0.01         93.69       164.19 o                         
   3   7   0          0.03        139.30       246.90 o                         
  -3   8   0         22.90         26.00        68.02 o                         
  -3   8   0         68.51        159.23        79.65 o                         
  -2   8   0        511.48        363.75        96.08 o                         
  -2   8   0       1529.91       1471.42       238.31 o                         
  -1   8   0        257.50        134.17        70.17 o                         
  -1   8   0        770.20        538.07       166.80 o                         
   0   8   0          8.97        -24.48        73.22 o                         
   0   8   0          3.00         -3.54        59.29 o                         
  -1  -8   1        442.46        448.09       103.92 o                         
  -1  -8   1        147.92         66.89       156.27 o                         
   0  -8   1         12.34         37.69        85.70 o                         
   0  -8   1          4.13         19.00        64.37 o                         
   1  -8   1        140.34        188.78        71.48 o                         
   1  -8   1        419.77        667.43       205.76 o                         
   2  -8   1         14.89        131.26       152.85 o                         
   2  -8   1         44.54         69.89       158.28 o                         
   3  -8   1        172.41        239.18       318.25 o                         
  -3  -7   1        300.74        296.98       210.29 o                         
  -3  -7   1         47.78        230.00       166.07 o                         
  -3  -7   1        142.90        -61.23       137.32 o                         
  -2  -7   1        144.43         62.64        66.34 o                         
  -2  -7   1         48.29       -195.42       133.97 o                         
  -1  -7   1       1256.30       1320.41       122.95 o                         
  -1  -7   1        420.01        432.66       173.58 o                         
   0  -7   1        405.69        327.31        67.27 o                         
   0  -7   1       1213.46       1485.00       236.08 o                         
   0  -7   1       1399.41       1621.26       174.44 o                         
   1  -7   1          0.62        -24.53        45.48 o                         
   1  -7   1         26.98          8.79       141.81 o                         
   1  -7   1          1.86       -100.81       109.92 o                         
   2  -7   1          1.69        -17.73        52.20 o                         
   2  -7   1          5.04         -6.60        54.53 o                         
   3  -7   1       3036.77       3091.30       178.77 o                         
   3  -7   1        985.72        954.42       104.88 o                         
   4  -7   1       1959.16       1787.16       169.21 o                         
   4  -7   1        633.81        712.26       111.21 o                         
   5  -7   1         53.06        -71.37       152.04 o                         
   5  -7   1         17.74        -25.29       119.04 o                         
  -4  -6   1        420.22        200.27       220.53 o                         
  -3  -6   1        160.92        433.24       218.37 o                         
  -3  -6   1         53.24        -25.51       121.85 o                         
  -2  -6   1        383.73        556.75       291.74 o                         
  -2  -6   1       1009.48       1323.29       199.21 o                         
  -2  -6   1       1009.54       1319.76       189.52 o                         
  -1  -6   1        127.11        143.24        48.56 o                         
  -1  -6   1        380.21        264.99       120.22 o                         
  -1  -6   1        261.29        435.61       260.32 o                         
  -1  -6   1        435.68        606.11       166.53 o                         
   0  -6   1        930.99        962.07       195.00 o                         
   0  -6   1        701.01        807.35       254.12 o                         
   0  -6   1       1366.57       1462.28       155.41 o                         
   1  -6   1         96.56         88.94       110.09 o                         
   1  -6   1         32.28         49.11        49.94 o                         
   2  -6   1         84.57        187.66        60.15 o                         
   2  -6   1        288.08        315.08       215.74 o                         
   3  -6   1         34.10         76.48        99.51 o                         
   3  -6   1          3.10         21.44        47.69 o                         
   4  -6   1          8.58        -69.04       101.12 o                         
   4  -6   1          2.87         -3.85        49.30 o                         
   4  -6   1        190.90        443.92       185.07 o                         
   5  -6   1         14.42        -20.55        52.82 o                         
   5  -6   1         78.68        -91.79       141.75 o                         
   6  -6   1        156.45        108.34       172.87 o                         
   6  -6   1         41.84         73.17        61.32 o                         
  -5  -5   1         81.57        107.15       142.59 o                         
  -5  -5   1        243.97        248.96       141.14 o                         
  -4  -5   1        189.59         96.80        76.04 o                         
  -4  -5   1         63.38        158.14       124.37 o                         
  -3  -5   1        778.89        899.95       226.71 o                         
  -3  -5   1        621.69        742.23       139.10 o                         
  -3  -5   1        207.84        289.55       151.54 o                         
  -2  -5   1       1153.64        817.97       177.69 o                         
  -2  -5   1       3450.69       3237.28       218.25 o                         
  -1  -5   1        284.36        184.63        44.25 o                         
  -1  -5   1       1185.88       1150.80       139.30 o                         
  -1  -5   1        886.12       1031.14       201.03 o                         
   0  -5   1        381.91        219.48        85.35 o                         
   1  -5   1       2187.97       2416.91       126.87 o                         
   2  -5   1      14488.56      15489.59       263.01 o                         
   5  -5   1        701.99        630.20       169.69 o                         
   6  -5   1       3558.22       2584.97       248.61 o                         
   6  -5   1        908.73        977.08       185.94 o                         
   7  -5   1        246.15        416.06       185.20 o                         
   7  -5   1         82.29        172.83        65.45 o                         
  -6  -4   1        121.76        101.61       102.43 o                         
  -6  -4   1        382.16        240.56       298.73 o                         
  -5  -4   1         28.19         40.65        83.66 o                         
  -5  -4   1         84.32          7.33        94.71 o                         
  -4  -4   1       1056.12       1133.15       119.24 o                         
  -4  -4   1       1344.99       1088.69       229.84 o                         
  -4  -4   1        353.08        419.47       126.17 o                         
  -3  -4   1        458.90        585.62       114.91 o                         
  -3  -4   1        153.42         53.55       118.11 o                         
  -2  -4   1        832.07        884.45       171.46 o                         
  -2  -4   1       2488.83       2549.51       126.11 o                         
  -1  -4   1        373.22        252.00        66.14 o                         
  -1  -4   1        124.77        134.51        32.64 o                         
   0  -4   1       2369.84       2819.08       117.85 o                         
   0  -4   1        398.68        527.07        60.72 o                         
   1  -4   1        207.80        113.06        65.62 o                         
   1  -4   1         44.19         44.55        36.37 o                         
   2  -4   1         74.84         26.44        38.86 o                         
   2  -4   1         25.02         -0.48        31.36 o                         
   3  -4   1         58.45        180.23        84.06 o                         
   3  -4   1          9.20         35.70        34.96 o                         
   4  -4   1        515.34        452.97        79.78 o                         
   4  -4   1        137.81        212.17        52.64 o                         
   5  -4   1         92.66        131.27       173.63 o                         
   5  -4   1         28.56         91.35        44.68 o                         
   6  -4   1        144.39        204.47       108.91 o                         
   6  -4   1        431.88        488.20       138.05 o                         
   7  -4   1        942.98        608.86       215.94 o                         
   7  -4   1         65.21        159.07       117.83 o                         
  -7  -3   1        139.69        266.38       141.25 o                         
  -7  -3   1         46.70        134.32       128.47 o                         
  -6  -3   1         89.86        172.46       114.64 o                         
  -6  -3   1        268.78        157.74       106.45 o                         
  -5  -3   1         77.53         85.41        94.47 o                         
  -5  -3   1        240.30        197.66       203.32 o                         
  -4  -3   1       2101.85       1859.69       103.36 o                         
  -4  -3   1        702.69        600.66       143.98 o                         
  -3  -3   1       1505.22        932.90       153.31 o                         
  -3  -3   1       4502.29       4190.54       131.57 o                         
  -2  -3   1          0.04        -26.10        37.00 o                         
  -2  -3   1          0.01         12.72        60.85 o                         
  -1  -3   1          7.38         50.26        75.67 o                         
  -1  -3   1         22.08        -35.16        57.13 o                         
   0  -3   1       4676.30       4581.55       107.99 o                         
   0  -3   1      14394.50      14117.28       228.07 o                         
   1  -3   1       5907.90       6569.91       144.96 o                         
   1  -3   1      17671.27      18484.80       244.39 o                         
   2  -3   1          3.79         29.82        23.16 o                         
   2  -3   1         11.34         93.11        70.37 o                         
   3  -3   1        877.78        837.11        67.49 o                         
   3  -3   1        234.74        329.22        53.44 o                         
   4  -3   1       2114.62       2186.01        97.09 o                         
   4  -3   1       7901.53       7878.59       191.84 o                         
   5  -3   1       4697.98       4180.24       149.30 o                         
   5  -3   1       1570.64       1435.02        84.90 o                         
   6  -3   1         11.06         72.98        54.97 o                         
   6  -3   1         34.51       -126.91       105.06 o                         
   7  -3   1          4.56        -58.04        99.69 o                         
   7  -3   1         13.82       -142.74       145.00 o                         
  -7  -2   1        151.77        422.94       145.29 o                         
  -7  -2   1        419.75        212.89       119.73 o                         
  -6  -2   1        188.35        285.69       110.61 o                         
  -6  -2   1         62.97        127.73       101.77 o                         
  -5  -2   1        415.41        514.92       132.65 o                         
  -5  -2   1       1622.85       1602.25       256.29 o                         
  -4  -2   1        214.57        275.66       140.15 o                         
  -3  -2   1       3205.55       2897.19       120.31 o                         
  -3  -2   1       3203.57       2539.58       123.16 o                         
  -2  -2   1       4448.72       4222.60       181.60 o                         
  -1  -2   1       2694.56       2638.90       101.90 o                         
   0  -2   1          3.30       -128.46        98.00 o                         
   1  -2   1         50.43         31.53        23.69 o                         
   1  -2   1         16.86         39.82        19.16 o                         
   1  -2   1        606.02        492.52        51.55 o                         
   2  -2   1         18.83         31.94        37.57 o                         
   2  -2   1          5.04         22.30        19.25 o                         
   3  -2   1       1430.92       1344.85       127.97 o                         
   3  -2   1        478.39        621.82       107.68 o                         
   3  -2   1       4957.00       4831.11       149.41 o                         
   4  -2   1        203.34        220.79        53.36 o                         
   4  -2   1         67.98         52.96        30.73 o                         
   5  -2   1        485.28        506.25        59.49 o                         
   5  -2   1       2293.57       1975.49       110.53 o                         
   6  -2   1          9.28         61.14        53.54 o                         
   6  -2   1       1464.57        955.37       139.36 o                         
   7  -2   1        240.06        182.11        96.05 o                         
   7  -2   1        779.84        624.72       225.98 o                         
   8  -2   1          4.14         33.80        70.70 o                         
   8  -2   1         12.38        122.83       125.06 o                         
  -7  -1   1        166.42        222.11       119.19 o                         
  -7  -1   1         55.64        126.29       103.87 o                         
  -6  -1   1        122.37        162.40        82.43 o                         
  -6  -1   1        421.71        652.69       192.45 o                         
  -5  -1   1       3618.32       3145.85       231.21 o                         
  -5  -1   1       1209.68        993.80       116.88 o                         
  -4  -1   1        649.44        723.45       108.74 o                         
  -4  -1   1       1942.55       1786.81       130.19 o                         
  -3  -1   1        241.35        304.50        66.54 o                         
  -3  -1   1        731.27        587.76        97.78 o                         
  -2  -1   1       3349.70       3171.83        78.20 o                         
  -2  -1   1        954.55        984.30        77.76 o                         
  -1  -1   1      43922.94      43233.54       182.66 o                         
  -1  -1   1      14684.42      14420.03       159.97 o                         
   0  -1   1       1939.76       2015.46        39.17 o                         
   0  -1   1       5802.07       6846.82       119.69 o                         
   0  -1   1       6682.67       6834.65       121.18 o                         
   1  -1   1        630.81        746.09        30.08 o                         
   1  -1   1       2358.85       2484.35        43.94 o                         
   2  -1   1        436.05        458.89        32.71 o                         
   2  -1   1       1304.28       1190.14        47.96 o                         
   3  -1   1      18716.17      16085.72       181.79 o                         
   3  -1   1       9146.97       9531.80       143.02 o                         
   4  -1   1       7545.74       8372.44       257.20 o                         
   4  -1   1       4238.46       4680.01       222.01 o                         
   5  -1   1        948.89        949.94       158.42 o                         
   6  -1   1        414.16        523.71       205.38 o                         
   8  -1   1        253.60        343.04       321.34 o                         
   8  -1   1         37.88        111.72       110.31 o                         
  -8   0   1         92.34        519.95       294.13 o                         
  -6   0   1        244.93        381.66       110.49 o                         
  -5   0   1       1463.80       1497.14       136.05 o                         
  -5   0   1        489.38        551.72        77.02 o                         
  -4   0   1        205.42        304.57        75.44 o                         
  -4   0   1       4048.74       3475.17       171.68 o                         
  -3   0   1        544.06        555.57       125.60 o                         
  -2   0   1        170.09        206.72        45.11 o                         
  -2   0   1        508.75        394.33        48.14 o                         
  -1   0   1         47.72         65.57         9.08 o                         
  -1   0   1        142.73        187.79        10.17 o                         
   0   0   1          8.75          7.89         5.31 o                         
   0   0   1         32.71          3.35         6.08 o                         
   1   0   1        318.52        316.78        14.96 o                         
   1   0   1        952.72        930.52        19.33 o                         
   2   0   1       1447.92       1291.39        36.45 o                         
   2   0   1        484.07        528.19        56.52 o                         
   3   0   1        967.04        860.85        81.23 o                         
   4   0   1       3499.25       3855.95       198.87 o                         
   4   0   1        382.02        485.99        63.35 o                         
   5   0   1        499.08        772.46        81.28 o                         
   5   0   1       1492.82       1361.83       140.55 o                         
   6   0   1        139.60        299.81        90.41 o                         
   6   0   1        417.55        321.86       112.35 o                         
  -8   1   1         29.67          1.07       102.05 o                         
  -8   1   1        382.27        548.59       295.89 o                         
  -5   1   1        295.84        291.88       113.76 o                         
  -4   1   1       1296.14        949.49        60.98 o                         
  -4   1   1       1329.21       1197.23        70.39 o                         
  -3   1   1      11808.34      13123.34       293.70 o                         
  -3   1   1      19141.77      19959.77       293.15 o                         
  -2   1   1      34750.82      40971.83       295.26 o                         
  -2   1   1      11617.97      13445.58       129.60 o                         
  -2   1   1      43470.00      53830.92       463.68 o                         
  -1   1   1       1423.69       1709.10        37.53 o                         
  -1   1   1        380.73        406.84        18.68 o                         
   0   1   1        982.68       1351.72        39.66 o                         
   0   1   1        328.53        366.54        21.07 o                         
   1   1   1      17417.22      18844.99       148.86 o                         
   1   1   1       5822.96       5441.83       106.06 o                         
   2   1   1       6386.45       5933.84       179.98 o                         
   2   1   1      19200.96      20354.57       340.75 o                         
   2   1   1      19102.66      21081.82       211.49 o                         
   3   1   1        394.75        356.35       102.11 o                         
   3   1   1         70.30         65.67        46.89 o                         
   4   1   1         38.13        101.05        73.95 o                         
   4   1   1         12.75        -30.31        39.37 o                         
   5   1   1        481.48        514.76        97.25 o                         
   5   1   1       1440.15       1530.91       150.71 o                         
   6   1   1        273.28        214.78       101.50 o                         
   6   1   1       1410.61       1754.00       244.93 o                         
   7   1   1         49.82         63.52        98.20 o                         
   7   1   1        149.03         83.32       141.60 o                         
  -8   2   1        198.93        243.52        76.49 o                         
  -8   2   1        595.03        490.30       143.53 o                         
  -7   2   1         15.31       -100.11        71.87 o                         
  -7   2   1         45.81        -58.86        77.98 o                         
  -6   2   1       1533.18       1004.99       156.38 o                         
  -6   2   1        418.44        580.31        83.70 o                         
  -5   2   1       2917.44       2165.66        98.03 o                         
  -5   2   1         36.37         80.35        38.59 o                         
  -4   2   1       1127.51        984.28        73.17 o                         
  -4   2   1        376.95        376.84        54.17 o                         
  -3   2   1          2.55        -17.94        21.67 o                         
  -3   2   1         13.45        -12.71        81.91 o                         
  -2   2   1         34.77         62.15        24.95 o                         
  -2   2   1        130.04        162.36        33.87 o                         
  -1   2   1          4.59        -23.60        19.96 o                         
  -1   2   1         13.73         33.23        23.53 o                         
   0   2   1       1661.84       1877.72        67.44 o                         
   0   2   1        555.59        614.45        38.40 o                         
   1   2   1        782.09        770.29       104.80 o                         
   2   2   1       5334.44       5171.00       135.80 o                         
   3   2   1        211.00        322.52        73.77 o                         
   4   2   1       3204.32       3130.56       101.78 o                         
   5   2   1        132.40        100.15       233.88 o                         
   5   2   1          7.06         97.92        80.82 o                         
   6   2   1       1074.57        992.50       315.26 o                         
   6   2   1        287.25        290.99       111.64 o                         
   7   2   1          0.25       -131.76       118.94 o                         
   7   2   1          0.08        -71.69       106.82 o                         
  -8   3   1        174.48        369.88       141.26 o                         
  -8   3   1        521.88        253.28       123.77 o                         
  -7   3   1        257.98        176.53       115.12 o                         
  -7   3   1        793.76        484.85       159.67 o                         
  -6   3   1         33.21         39.75        50.49 o                         
  -6   3   1        101.64         50.60        96.23 o                         
  -5   3   1         75.31        143.26        51.33 o                         
  -5   3   1        225.26        148.41        55.92 o                         
  -4   3   1       3925.37       4148.16       134.98 o                         
  -4   3   1      14931.84      15653.19       264.87 o                         
  -3   3   1       8870.29       8752.11       182.11 o                         
  -3   3   1       2372.13       2809.84       108.40 o                         
  -2   3   1       3368.40       3598.48       113.97 o                         
  -2   3   1       1126.13       1235.75        71.84 o                         
  -1   3   1        526.55        565.13       106.22 o                         
  -1   3   1        176.04        191.94        43.21 o                         
   0   3   1       7276.18       6558.77       129.29 o                         
   0   3   1      21778.15      24147.77       324.66 o                         
   1   3   1       1867.19       1622.48       161.12 o                         
   1   3   1       5956.76       5995.86       248.13 o                         
   2   3   1         63.01        165.85        83.99 o                         
   2   3   1         21.07         39.86        67.95 o                         
   3   3   1        626.96        629.85        72.62 o                         
   3   3   1        209.61        275.67        91.73 o                         
   4   3   1       2849.50       2347.14       227.59 o                         
   4   3   1       1905.94       2043.96       125.45 o                         
   4   3   1        637.20        365.29        97.83 o                         
   5   3   1        286.54        150.60       189.38 o                         
   5   3   1        741.65        941.55       230.62 o                         
  -7   4   1        854.42        600.80       216.21 o                         
  -6   4   1       1713.92       1655.12       239.70 o                         
  -6   4   1        459.57        598.67       126.76 o                         
  -5   4   1         57.21        -54.49        87.05 o                         
  -5   4   1        166.07        523.45       172.61 o                         
  -4   4   1         21.99         48.25        81.01 o                         
  -4   4   1         82.21        160.68        65.85 o                         
  -4   4   1         44.97        161.71        94.13 o                         
  -3   4   1          6.01         23.17        68.13 o                         
  -3   4   1         87.57         59.73        86.10 o                         
  -3   4   1         22.37        146.63        89.59 o                         
  -2   4   1         94.17         56.36        40.59 o                         
  -2   4   1         31.48         56.41        38.66 o                         
  -1   4   1        174.10        242.71        42.68 o                         
  -1   4   1        570.57        527.68        73.16 o                         
   0   4   1        315.18        312.62        48.69 o                         
   0   4   1        972.43        994.76        93.75 o                         
   1   4   1       1284.44       1300.16        75.59 o                         
   1   4   1        429.42        495.94        48.37 o                         
   2   4   1        904.75        935.54       113.40 o                         
   2   4   1       1242.78       1337.67       224.83 o                         
   2   4   1        302.48        218.10       134.79 o                         
   3   4   1       1620.48       1668.29       224.00 o                         
   3   4   1        512.55        412.06       132.54 o                         
   3   4   1       1533.10       1107.05       109.83 o                         
   4   4   1        240.40        324.90       116.75 o                         
   4   4   1        719.07        795.41       121.04 o                         
   4   4   1        789.46        692.21       234.52 o                         
   5   4   1        141.22         22.85        87.00 o                         
   5   4   1        422.42        411.73        83.36 o                         
   6   4   1         45.80         18.54       106.70 o                         
   6   4   1        137.01        242.58       140.47 o                         
  -7   5   1         39.99        -65.53        87.34 o                         
  -7   5   1         13.37        -17.24        67.40 o                         
  -6   5   1       1674.46       1874.93       233.01 o                         
  -6   5   1        398.29        382.40       144.74 o                         
  -5   5   1       5829.05       5399.79       296.68 o                         
  -5   5   1       6136.86       6370.09       295.21 o                         
  -2   5   1       4745.55       4790.92       161.37 o                         
  -1   5   1      13475.29      15417.89       276.45 o                         
   0   5   1       1446.83       1348.91       102.53 o                         
   1   5   1         40.76        -66.72       141.92 o                         
   2   5   1       1524.59       1474.80       234.43 o                         
   2   5   1       1244.98       1229.82       190.61 o                         
   2   5   1        394.30        341.51       133.37 o                         
   3   5   1        390.85        187.95       137.97 o                         
   3   5   1       1169.09       1048.19       134.64 o                         
   4   5   1        292.80        289.86        86.76 o                         
   4   5   1         97.89        154.58       123.11 o                         
   5   5   1         83.80        -85.02       115.96 o                         
   5   5   1        280.63       1502.82       347.36 o                         
  -6   6   1          0.61       -258.37       161.34 o                         
  -6   6   1          0.16         26.20        62.61 o                         
  -5   6   1          5.18          1.26        54.44 o                         
  -5   6   1         63.03       -133.24       140.95 o                         
  -4   6   1          4.41         50.73        49.28 o                         
  -4   6   1         13.19          1.77        61.77 o                         
  -4   6   1        958.71        897.48       244.68 o                         
  -3   6   1        290.25        106.51       104.55 o                         
  -3   6   1         54.11         80.56        50.42 o                         
  -2   6   1          0.24        -30.32        44.35 o                         
  -2   6   1         47.30        124.51       103.81 o                         
  -1   6   1        336.30        380.20        79.44 o                         
  -1   6   1       1005.92        931.29       100.48 o                         
   0   6   1          0.05        -31.95        43.72 o                         
   0   6   1          5.82         80.89       135.03 o                         
   0   6   1          0.16        -28.09        94.78 o                         
   1   6   1       1148.87       1242.52       166.05 o                         
   1   6   1        384.09        339.24        64.95 o                         
   1   6   1       1432.88       1610.05       175.30 o                         
   2   6   1         59.15         64.97        64.26 o                         
   2   6   1         19.77        213.94       144.33 o                         
   3   6   1        798.33        629.27       111.23 o                         
   3   6   1        266.90        168.83       133.14 o                         
   4   6   1          4.03        -16.70       143.35 o                         
   4   6   1         96.92        -13.18       367.78 o                         
   4   6   1         12.07         72.54       151.84 o                         
  -5   7   1         47.00         40.31        61.87 o                         
  -5   7   1        140.58        -20.31       222.12 o                         
  -4   7   1         89.35        105.26       119.91 o                         
  -4   7   1          0.89        -74.32        63.31 o                         
  -3   7   1        961.96        717.08        96.62 o                         
  -3   7   1       2904.38       3233.86       329.72 o                         
  -2   7   1       1913.39       1854.87       126.54 o                         
  -2   7   1        639.69        711.06        87.31 o                         
  -1   7   1          4.28        -96.26        48.98 o                         
  -1   7   1         13.99        119.93       148.56 o                         
  -1   7   1         12.79        -59.11       110.44 o                         
   0   7   1         34.59         50.77        54.83 o                         
   0   7   1        129.43        207.23       151.32 o                         
   0   7   1        103.46        124.81       126.61 o                         
   1   7   1        279.92        154.15       127.27 o                         
   1   7   1        837.29        806.72       103.74 o                         
   2   7   1        145.59        158.23       168.90 o                         
   2   7   1        435.47        352.83        88.74 o                         
  -3   8   1        125.22        -77.84       136.02 o                         
  -2   8   1        272.81        361.00       281.53 o                         
  -1   8   1        256.90        672.41       305.90 o                         
  -1   8   1         85.59        124.60       144.04 o                         
  -1   8   1        295.60        491.44       176.57 o                         
   0   8   1        341.93        263.06        89.71 o                         
   0   8   1        114.32        143.17       173.93 o                         
  -1  -8   2        444.48        506.01       100.97 o                         
  -1  -8   2        148.60        -46.01       160.33 o                         
   0  -8   2         25.49        100.20        75.04 o                         
   0  -8   2          8.52        -14.77        60.94 o                         
   1  -8   2          0.24        132.17        54.77 o                         
   1  -8   2          0.72       -138.07       128.24 o                         
   2  -8   2        483.47        568.29       104.61 o                         
   2  -8   2       1446.11       1021.59       205.27 o                         
   2  -8   2       1558.94       1214.77       190.38 o                         
   3  -8   2        428.00        432.03        95.37 o                         
   3  -8   2       1280.20       1288.98       119.17 o                         
  -3  -7   2        397.82        405.84       200.18 o                         
  -3  -7   2        358.71        560.66       253.43 o                         
  -3  -7   2        119.88        147.47       184.71 o                         
  -2  -7   2        105.03        452.34       245.44 o                         
  -1  -7   2        878.18       1005.05       203.92 o                         
  -1  -7   2        686.46        681.20       226.35 o                         
   0  -7   2         42.22        -62.24       178.40 o                         
   0  -7   2         52.18       -110.43       146.17 o                         
   1  -7   2        570.09        212.02       167.50 o                         
   1  -7   2        753.32        683.20       150.90 o                         
   2  -7   2          7.98       -107.31        74.16 o                         
   3  -7   2        492.15        447.99       176.05 o                         
   4  -7   2        560.86       1332.96       228.79 o                         
   5  -7   2          7.09       -243.75       251.90 o                         
   5  -7   2         20.94        190.13       210.92 o                         
  -4  -6   2         75.18        -12.77       140.18 o                         
  -4  -6   2        224.87        167.37       144.79 o                         
  -3  -6   2        308.00        362.23       167.14 o                         
  -3  -6   2        921.27        960.32       128.06 o                         
  -2  -6   2        528.74        782.09        98.28 o                         
  -2  -6   2        176.77        276.04       141.78 o                         
  -1  -6   2          1.89        -28.70        36.82 o                         
  -1  -6   2          5.65        -30.47        92.81 o                         
  -1  -6   2         14.48         53.72       114.62 o                         
   0  -6   2        507.47        703.82       167.07 o                         
   0  -6   2        169.66        149.71        49.31 o                         
   1  -6   2       6489.87       6205.96       180.30 o                         
   1  -6   2       2169.71       1829.23       109.68 o                         
   2  -6   2       1125.57       1183.10       109.07 o                         
   2  -6   2       1438.67       1016.93       241.21 o                         
   2  -6   2        376.30        370.05       145.11 o                         
   2  -6   2        594.18        270.54       102.92 o                         
   3  -6   2        165.97         40.28       100.47 o                         
   3  -6   2        512.86        984.40       207.12 o                         
   3  -6   2        267.26        123.99       116.62 o                         
   4  -6   2        120.30        192.45       118.41 o                         
   4  -6   2         94.86         47.42        99.12 o                         
   4  -6   2        283.73        255.88       136.16 o                         
   5  -6   2       3762.85       3209.32       297.81 o                         
   5  -6   2       3916.63       4528.53       287.45 o                         
   5  -6   2       1087.27       1291.35       156.27 o                         
   6  -6   2        569.53        387.83       177.49 o                         
   6  -6   2        153.18        503.69       158.32 o                         
  -5  -5   2        415.94        449.32       132.76 o                         
  -5  -5   2        199.68        578.75       282.24 o                         
  -4  -5   2        235.60        239.08        82.04 o                         
  -4  -5   2        125.56        244.69       286.43 o                         
  -3  -5   2       1224.09       1256.21       157.33 o                         
  -3  -5   2       1396.57       1663.95       238.51 o                         
  -3  -5   2        409.24        407.18       171.77 o                         
  -2  -5   2        117.14         73.20       112.84 o                         
  -2  -5   2        350.37        376.29       122.58 o                         
  -1  -5   2        313.18        356.21        53.91 o                         
  -1  -5   2        936.77        761.45       149.59 o                         
  -1  -5   2       1216.11       1221.77       135.29 o                         
   0  -5   2        108.11         63.19        42.50 o                         
   0  -5   2        323.37        490.03        71.47 o                         
   1  -5   2        113.94        137.73        48.56 o                         
   1  -5   2        356.70        167.47        87.90 o                         
   2  -5   2         15.62         30.71        40.32 o                         
   2  -5   2       1262.46       1467.25       106.25 o                         
   3  -5   2         13.27         75.30        58.64 o                         
   3  -5   2         39.70         46.52        43.45 o                         
   4  -5   2          9.66        -15.26        46.71 o                         
   5  -5   2        233.47        210.59        86.18 o                         
   5  -5   2         62.43        158.32        60.13 o                         
   6  -5   2        235.07        425.36       142.98 o                         
   6  -5   2         72.02        104.77       109.64 o                         
   7  -5   2         95.66        179.70       127.61 o                         
  -6  -4   2         63.50        108.20       111.70 o                         
  -6  -4   2        537.68        537.10       263.61 o                         
  -5  -4   2        991.90       1066.98       210.08 o                         
  -4  -4   2       1574.51       1777.01       164.37 o                         
  -4  -4   2       1976.95       2105.11       247.51 o                         
  -3  -4   2        491.55        206.08       164.39 o                         
  -2  -4   2        179.43        -36.51       135.23 o                         
  -2  -4   2        179.45         -2.74       162.95 o                         
  -1  -4   2       8495.80       8307.68       222.67 o                         
   0  -4   2       4589.75       4357.49       248.35 o                         
   0  -4   2      18318.29      20207.12       313.47 o                         
   0  -4   2      13882.24      15290.15       501.56 o                         
   1  -4   2        642.15        598.33       173.75 o                         
   1  -4   2          0.44        -33.11        29.68 o                         
   1  -4   2        853.68       1011.90       104.02 o                         
   2  -4   2        340.42        467.75        65.34 o                         
   2  -4   2       1018.24       1115.86        79.38 o                         
   3  -4   2       2106.81       1897.85        95.28 o                         
   3  -4   2       7884.02       7895.23       197.51 o                         
   4  -4   2       8760.54       7636.03       191.15 o                         
   4  -4   2       2342.78       2417.12       109.33 o                         
   5  -4   2          8.78          9.27        43.58 o                         
   5  -4   2         62.61        195.34       176.81 o                         
   6  -4   2          8.00        -31.90        72.07 o                         
   6  -4   2          2.68        -79.40        43.71 o                         
   7  -4   2        629.44        683.39       152.29 o                         
   7  -4   2        210.38        326.08        88.75 o                         
  -7  -3   2         14.65         39.02       122.57 o                         
  -7  -3   2          4.90         74.73       118.14 o                         
  -6  -3   2        231.44        188.54       125.08 o                         
  -6  -3   2        692.25       1007.98       159.52 o                         
  -5  -3   2          4.88         -9.03        92.26 o                         
  -5  -3   2         29.77        192.81       217.32 o                         
  -4  -3   2       2470.55       2190.45       120.92 o                         
  -4  -3   2        825.96        687.83       168.15 o                         
  -3  -3   2        142.00         42.19        44.87 o                         
  -3  -3   2         47.47        174.09        86.59 o                         
  -2  -3   2       2427.35       2349.75       104.54 o                         
  -2  -3   2        811.52        701.67       134.72 o                         
  -1  -3   2        218.04        374.65        99.38 o                         
  -1  -3   2         37.45         56.95        73.72 o                         
  -1  -3   2         12.52        -10.14        21.03 o                         
   0  -3   2        307.47        370.75        48.85 o                         
   0  -3   2       1625.01       1562.02        81.72 o                         
   1  -3   2          8.66        -13.41        28.05 o                         
   1  -3   2          2.89        -13.53        58.64 o                         
   2  -3   2         69.96         82.43        32.07 o                         
   2  -3   2        834.38        509.06       171.35 o                         
   3  -3   2         20.08         47.88        44.59 o                         
   3  -3   2        485.05        253.97       158.93 o                         
   4  -3   2       1000.22        996.59       117.97 o                         
   5  -3   2        724.55        660.96       165.19 o                         
   6  -3   2       1254.34       1714.10       197.86 o                         
   7  -3   2        135.62        -29.57       197.45 o                         
  -7  -2   2        170.14        157.71       127.21 o                         
  -7  -2   2         56.88        -19.67       108.01 o                         
  -6  -2   2        802.84        767.98       136.86 o                         
  -6  -2   2        268.41        293.40       111.69 o                         
  -5  -2   2        383.16        275.19       109.83 o                         
  -5  -2   2       1610.84       1150.87       195.17 o                         
  -4  -2   2          0.10          5.71        59.29 o                         
  -4  -2   2          0.03        -14.22        66.90 o                         
  -3  -2   2        745.28        617.94        45.78 o                         
  -3  -2   2        249.16        358.84        94.64 o                         
  -2  -2   2      16911.75      15811.45       308.22 o                         
  -2  -2   2      16853.54      15384.79       236.76 o                         
  -2  -2   2       5634.52       4820.23       231.49 o                         
  -1  -2   2      11111.01      10994.92       181.51 o                         
  -1  -2   2       3543.34       3063.24       153.48 o                         
   0  -2   2       2447.39       2510.50        55.93 o                         
   0  -2   2        818.22        797.80        46.54 o                         
   1  -2   2         41.91         26.28        22.71 o                         
   1  -2   2         14.01         54.27        28.26 o                         
   2  -2   2       9310.29      10237.84       135.73 o                         
   2  -2   2      34814.71      32147.21       284.27 o                         
   3  -2   2       8024.72       5651.18       265.88 o                         
   3  -2   2       2060.17       2049.37        78.61 o                         
   4  -2   2        356.57        369.79       101.01 o                         
   4  -2   2        119.21        147.71        36.31 o                         
   5  -2   2        285.18        251.15        93.54 o                         
   5  -2   2         94.37        102.66        74.65 o                         
   6  -2   2       2163.31       2213.87       127.13 o                         
   6  -2   2        720.67        808.09       157.77 o                         
   7  -2   2        406.52       1299.54       311.12 o                         
  -6  -1   2        710.28        467.77       207.06 o                         
  -4  -1   2        943.36        759.25       109.07 o                         
  -4  -1   2       1840.32       1834.30       160.17 o                         
  -3  -1   2       1303.22        947.09       110.60 o                         
  -3  -1   2        563.46        572.96        89.51 o                         
  -2  -1   2        405.23        529.15        86.98 o                         
  -2  -1   2       1378.75       1378.19        66.64 o                         
  -1  -1   2        215.64        307.86        20.60 o                         
  -1  -1   2        644.99        665.95        30.09 o                         
   0  -1   2         55.60         53.80        21.86 o                         
   0  -1   2         18.59          9.32        11.72 o                         
   1  -1   2        426.01        470.47        22.15 o                         
   1  -1   2        113.93        112.43        18.58 o                         
   2  -1   2       1103.50        961.07        43.47 o                         
   2  -1   2        368.93        430.24        51.66 o                         
   3  -1   2        940.80        841.11        55.39 o                         
   3  -1   2        314.53        387.35        40.91 o                         
   4  -1   2       2866.03       2481.69        79.22 o                         
   4  -1   2        273.12        296.80        41.19 o                         
   5  -1   2        394.31        520.01        62.36 o                         
   5  -1   2       1206.03       1234.46        86.50 o                         
   6  -1   2        545.85        465.34       221.13 o                         
   6  -1   2        179.32        188.82        51.59 o                         
   7  -1   2        173.60        232.16        78.50 o                         
  -8   0   2        170.85        276.96       118.59 o                         
  -8   0   2         54.72        -57.10        92.27 o                         
  -7   0   2        285.60        326.71        96.56 o                         
  -7   0   2       1470.45       1370.54       214.32 o                         
  -6   0   2         77.10        140.03        57.91 o                         
  -6   0   2        230.60        198.25        76.67 o                         
  -5   0   2          3.83        -60.33        49.52 o                         
  -5   0   2          1.28          2.59        38.22 o                         
  -4   0   2       1573.44       1603.54       123.21 o                         
  -4   0   2       5004.69       4417.31       196.22 o                         
  -3   0   2       6001.83       5791.14       195.73 o                         
  -2   0   2        106.38        155.60        17.37 o                         
  -2   0   2        318.20        302.58        20.11 o                         
  -1   0   2       1624.99       1834.89        42.92 o                         
  -1   0   2        789.10        987.20        52.10 o                         
  -1   0   2       2168.26       2406.42        75.84 o                         
  -1   0   2       2414.09       2906.30        86.90 o                         
   0   0   2      14147.55      15804.18       147.18 o                         
   1   0   2      55907.96      53172.79       442.32 o                         
   2   0   2       6298.63       5640.36        79.44 o                         
   3   0   2        384.19        398.77       119.54 o                         
   3   0   2        354.89        426.28        48.59 o                         
   4   0   2        897.52        806.76        69.18 o                         
   4   0   2       2834.81       3047.91       200.22 o                         
   5   0   2       1023.83       1143.01       100.06 o                         
   5   0   2       3062.41       3077.47       193.75 o                         
   6   0   2        238.54        331.08       112.00 o                         
   6   0   2         79.75        128.10        85.66 o                         
   7   0   2         74.65         71.58        96.18 o                         
  -8   1   2          1.26       -129.03        70.94 o                         
  -8   1   2          4.47        146.43       213.44 o                         
  -7   1   2        732.47        574.67       119.10 o                         
  -7   1   2        244.88        321.96        78.59 o                         
  -6   1   2          0.07         -7.44        51.98 o                         
  -6   1   2          0.19         59.12        70.46 o                         
  -5   1   2        616.12        734.81        69.96 o                         
  -5   1   2       2166.66       1835.42       159.48 o                         
  -4   1   2          3.11          0.28        30.91 o                         
  -4   1   2        316.46        220.10        46.54 o                         
  -4   1   2          9.31        -46.18        59.79 o                         
  -3   1   2       1197.61       1229.43        49.12 o                         
  -3   1   2        400.39        472.07        43.22 o                         
  -2   1   2         12.77         11.96        19.65 o                         
  -2   1   2          4.27         36.79        18.33 o                         
  -2   1   2         16.20        201.79        61.46 o                         
  -1   1   2         22.76         35.03        11.76 o                         
  -1   1   2         85.12        108.29        15.89 o                         
   0   1   2          4.86         39.57        55.39 o                         
   0   1   2          0.08        -13.01        11.44 o                         
   0   1   2          0.03         17.27        10.23 o                         
   1   1   2       3616.84       3291.03        69.92 o                         
   1   1   2       1209.19        958.15        50.32 o                         
   2   1   2          1.14         28.66        27.83 o                         
   2   1   2       5986.52       5559.39       127.11 o                         
   2   1   2          0.38         82.35        43.68 o                         
   3   1   2       4262.38       4094.69       197.74 o                         
   3   1   2       1125.28       1018.29        94.66 o                         
   3   1   2       3365.84       2933.84        77.18 o                         
   4   1   2         19.56         17.67        62.14 o                         
   4   1   2          6.54         33.88        53.64 o                         
   5   1   2        545.84        510.57       108.01 o                         
   5   1   2       1632.67       1512.86       158.43 o                         
   6   1   2         19.44         96.42        87.78 o                         
   7   1   2        152.86         36.86       111.42 o                         
   7   1   2        457.23        417.56       137.59 o                         
  -8   2   2        150.79        174.65       124.08 o                         
  -8   2   2        834.73        897.62       257.41 o                         
  -7   2   2          0.04         32.71        92.21 o                         
  -7   2   2          0.11        131.97        85.50 o                         
  -6   2   2        203.62         60.19       122.33 o                         
  -6   2   2         46.92         -2.96        54.10 o                         
  -5   2   2       2309.29       2620.92       108.35 o                         
  -5   2   2       6920.08       6997.97       161.81 o                         
  -4   2   2       5873.82       5976.91       144.02 o                         
  -4   2   2       1963.75       2244.22        93.90 o                         
  -3   2   2        641.64        777.08        55.79 o                         
  -3   2   2       2761.87       2911.65       143.12 o                         
  -3   2   2       1919.24       1896.13       122.21 o                         
  -2   2   2        152.75        229.47        37.65 o                         
  -2   2   2        571.19        649.57        49.16 o                         
  -1   2   2      24002.62      30678.43       267.59 o                         
  -1   2   2       8024.61       9171.45       150.88 o                         
   0   2   2       4811.82       4478.42        96.07 o                         
   0   2   2      14392.75      17676.15       202.54 o                         
   1   2   2        145.03        137.55        62.96 o                         
   1   2   2        452.52        538.09        64.56 o                         
   2   2   2        428.43        500.24        72.27 o                         
   2   2   2         84.84        102.00        57.22 o                         
   3   2   2       5480.80       5428.42       138.18 o                         
   3   2   2       1832.35       1847.55       150.09 o                         
   4   2   2        647.95        637.00       130.24 o                         
   4   2   2       1938.09       1907.09        87.09 o                         
   5   2   2        210.87        307.70       206.54 o                         
   5   2   2         66.73         64.40        91.72 o                         
   6   2   2        393.20        353.20       129.69 o                         
   6   2   2        131.46        316.12       115.62 o                         
   7   2   2         35.39        -88.60       113.57 o                         
   7   2   2        105.87       -146.30       139.84 o                         
  -8   3   2         72.18         90.96       126.91 o                         
  -8   3   2        215.90        356.55       114.20 o                         
  -7   3   2        118.10         66.24       103.88 o                         
  -7   3   2       1178.50        805.61       213.66 o                         
  -6   3   2        146.25        209.05       108.67 o                         
  -6   3   2        437.90        364.44       151.62 o                         
  -4   3   2        292.46        204.38        85.33 o                         
  -3   3   2        124.41         87.66        52.17 o                         
  -2   3   2        284.62        518.83        87.28 o                         
  -1   3   2        427.32        470.90        62.39 o                         
   0   3   2       5445.17       5941.43       143.95 o                         
   1   3   2       3830.06       4051.09       153.59 o                         
   1   3   2        408.09        427.95        44.13 o                         
   2   3   2       2632.03       2644.75       115.66 o                         
   2   3   2        879.95        731.38       136.18 o                         
   3   3   2        381.05        365.17       103.32 o                         
   3   3   2       1139.76       1188.33        94.34 o                         
   4   3   2       1233.83       1047.22       209.37 o                         
   4   3   2        366.55        359.36       115.00 o                         
   4   3   2       1096.39       1003.52       148.96 o                         
   5   3   2        246.32         75.00       227.34 o                         
   5   3   2         73.76        142.13       101.17 o                         
   6   3   2        353.34        522.17       157.20 o                         
   6   3   2        118.13         65.22       111.95 o                         
  -7   4   2        201.27        378.03        98.57 o                         
  -7   4   2        608.78        541.44       209.76 o                         
  -6   4   2       1263.63       1154.33       104.26 o                         
  -6   4   2       3779.67       3330.46       147.46 o                         
  -5   4   2        104.72         96.78        48.70 o                         
  -5   4   2        346.87        318.17       113.20 o                         
  -4   4   2        464.12        538.49        70.00 o                         
  -4   4   2       1735.51       1639.47       105.36 o                         
  -3   4   2       4465.95       4771.83       167.49 o                         
  -3   4   2       1316.57       1246.89        84.89 o                         
  -2   4   2       4949.82       5323.94       153.34 o                         
  -2   4   2      14805.53      16423.24       273.89 o                         
  -1   4   2       1082.24       1156.88        87.82 o                         
  -1   4   2        279.28        442.31       141.95 o                         
  -1   4   2        561.33        573.11        88.50 o                         
   0   4   2        438.03        498.66        83.28 o                         
   0   4   2        193.57        116.75        63.97 o                         
   1   4   2       2174.40       2044.68       123.52 o                         
   1   4   2       2251.69       2803.18       173.21 o                         
   1   4   2       1161.09       1093.93       228.71 o                         
   2   4   2       4143.46       3690.42       195.25 o                         
   2   4   2       1584.50       1644.70       250.69 o                         
   3   4   2       2558.35       2437.95       158.74 o                         
   4   4   2        645.91        676.42       155.22 o                         
   4   4   2        646.72        997.04       265.23 o                         
   5   4   2        362.28        330.73       126.66 o                         
  -7   5   2          0.76        -51.85       119.03 o                         
  -7   5   2          6.38         67.33       205.47 o                         
  -7   5   2          2.26        -72.89       101.99 o                         
  -6   5   2        193.92        124.44       134.65 o                         
  -6   5   2         63.54         -7.02       109.13 o                         
  -5   5   2         19.09         79.53        86.82 o                         
  -5   5   2          5.11          7.14        50.25 o                         
  -4   5   2          2.66        -31.87        45.41 o                         
  -4   5   2         68.08        287.62       142.67 o                         
  -3   5   2          5.94         -1.10        49.39 o                         
  -3   5   2         17.77         41.01        90.86 o                         
  -2   5   2        780.57        864.07       100.03 o                         
  -2   5   2        207.20        248.01        63.11 o                         
  -1   5   2       1873.40       1906.71       123.79 o                         
  -1   5   2         25.76         99.15        40.28 o                         
   0   5   2        584.79        998.18        75.59 o                         
   0   5   2       1749.17       1661.86       104.48 o                         
   1   5   2         92.46        138.42       108.97 o                         
   1   5   2        276.57        219.96        94.51 o                         
   1   5   2        278.90        125.16       135.46 o                         
   2   5   2       2178.77       2786.67       207.92 o                         
   2   5   2       1985.69       1643.54       156.18 o                         
   2   5   2        663.86        684.18       168.71 o                         
   3   5   2         22.83         32.26       120.65 o                         
   3   5   2         91.89       -156.08       227.51 o                         
   3   5   2         68.28        -31.21        89.39 o                         
   4   5   2        618.45        531.38       100.29 o                         
   4   5   2        206.76        337.94       161.37 o                         
   5   5   2         12.07        -13.72       140.49 o                         
   5   5   2        189.92        467.94       334.18 o                         
  -6   6   2        109.62         24.14       207.31 o                         
  -5   6   2        233.04        226.55       149.53 o                         
  -4   6   2       5672.81       5637.02       252.75 o                         
  -2   6   2         31.12        -48.53       116.10 o                         
  -1   6   2          2.53         56.56        77.84 o                         
  -1   6   2          7.56         52.82        55.47 o                         
   0   6   2        790.81        674.50        80.89 o                         
   0   6   2       2956.58       3916.63       231.22 o                         
   0   6   2       2365.42       2330.57       223.73 o                         
   1   6   2       1765.58       1836.70       182.41 o                         
   1   6   2       1486.40       1352.49       175.40 o                         
   1   6   2        496.94        444.91        71.77 o                         
   2   6   2         56.82        130.82       149.13 o                         
   2   6   2        169.96        108.67        67.18 o                         
   3   6   2         78.68        100.22       256.29 o                         
   3   6   2        235.33        232.75        75.66 o                         
   4   6   2         59.04       -209.62       135.61 o                         
   4   6   2        176.59        318.94       163.27 o                         
  -5   7   2          0.15         69.46       108.84 o                         
  -5   7   2          0.05        -58.43        66.23 o                         
  -3   7   2        525.18        290.03       205.41 o                         
  -3   7   2        453.23        608.02       236.63 o                         
  -3   7   2         71.95        -23.47       131.81 o                         
  -2   7   2         52.50         40.01       140.58 o                         
  -2   7   2        157.04        138.81       112.88 o                         
  -2   7   2        162.41        224.86       134.61 o                         
  -1   7   2        772.92        972.91       172.46 o                         
   0   7   2        155.50        440.91       161.21 o                         
   1   7   2        802.86        756.64       221.60 o                         
   2   7   2        120.85        282.03       129.44 o                         
  -3   8   2         41.57        -99.38        65.64 o                         
  -3   8   2        124.35         13.87        79.71 o                         
  -2   8   2         98.41         31.34        73.86 o                         
  -2   8   2        294.35        366.80       146.60 o                         
  -2   8   2        377.06        189.49       188.28 o                         
  -1   8   2        353.93        216.63        73.73 o                         
  -1   8   2       1058.65       1301.62       251.63 o                         
  -1   8   2       1058.65       1415.65       205.69 o                         
  -1  -8   3          0.21        -36.39       165.83 o                         
  -1  -8   3          0.61        -13.25       157.92 o                         
   0  -8   3        379.67        411.08        91.25 o                         
   0  -8   3        126.93        197.50        60.90 o                         
   1  -8   3          0.96        -26.38        59.79 o                         
   1  -8   3          2.87         42.83       147.77 o                         
   1  -8   3          3.81        -46.15       178.79 o                         
   2  -8   3        389.48        242.85       174.95 o                         
   2  -8   3         80.45         20.29       153.41 o                         
   2  -8   3        240.63         59.82       141.06 o                         
   3  -8   3          0.89         20.35        79.76 o                         
   3  -8   3         88.27        192.67       164.64 o                         
  -3  -7   3        220.67        451.75       130.31 o                         
  -3  -7   3         73.77         83.75       185.44 o                         
  -2  -7   3         40.43        -17.27        63.61 o                         
  -1  -7   3        230.75        249.26        84.09 o                         
  -1  -7   3         77.14         34.56        49.06 o                         
   0  -7   3       2463.16       2064.75       248.62 o                         
   0  -7   3       2676.86       2632.84       186.96 o                         
   0  -7   3        823.49        786.97        89.61 o                         
   1  -7   3        277.14        253.40        74.40 o                         
   1  -7   3        828.97       1045.37       233.06 o                         
   1  -7   3        968.34        957.30       161.49 o                         
   2  -7   3        115.41        126.31        63.86 o                         
   2  -7   3         38.59         80.81        59.93 o                         
   3  -7   3        228.89        199.38       130.13 o                         
   3  -7   3         20.31         38.23        62.54 o                         
   4  -7   3       2668.42       2914.61       197.06 o                         
   4  -7   3        875.80       1010.67       168.12 o                         
   5  -7   3        231.43        160.66        69.22 o                         
   5  -7   3        692.24        712.11       209.40 o                         
  -4  -6   3        306.29        620.55       227.83 o                         
  -3  -6   3        324.28        238.49       229.17 o                         
  -2  -6   3        463.89        600.83       124.23 o                         
  -1  -6   3        491.88        587.22       168.37 o                         
  -1  -6   3        268.90         27.53       244.80 o                         
   0  -6   3        199.37        141.44       232.55 o                         
   0  -6   3        612.46        712.00       137.57 o                         
   0  -6   3        413.08        587.33       172.92 o                         
   1  -6   3        630.23        609.17       123.15 o                         
   1  -6   3        106.64        138.17       121.65 o                         
   1  -6   3        318.98        464.25       149.99 o                         
   2  -6   3          8.93         18.09        49.13 o                         
   2  -6   3        479.65        383.08       104.37 o                         
   3  -6   3          1.91        -46.09        49.05 o                         
   3  -6   3         13.99       -124.14       177.52 o                         
   4  -6   3          6.86         54.62        50.83 o                         
   4  -6   3         20.53         -2.97       122.37 o                         
   5  -6   3         26.27         10.16        59.47 o                         
   5  -6   3        132.48        102.13       162.01 o                         
   6  -6   3        182.34         67.60       129.43 o                         
   6  -6   3         48.76         52.35        63.25 o                         
  -5  -5   3        122.44        177.20       149.47 o                         
  -5  -5   3        366.25        194.81       130.30 o                         
  -4  -5   3         67.45         -2.82       143.71 o                         
  -4  -5   3        201.74        261.47        86.59 o                         
  -3  -5   3         76.37        122.81       217.53 o                         
  -3  -5   3         56.12         84.60        96.76 o                         
  -3  -5   3         18.76        134.24       134.49 o                         
  -2  -5   3        621.15        674.24       175.36 o                         
  -2  -5   3       1857.93       1920.62       181.15 o                         
  -2  -5   3       2144.63       2029.47       203.68 o                         
  -1  -5   3       5981.49       6468.17       336.89 o                         
  -1  -5   3       1999.75       2139.55        93.30 o                         
  -1  -5   3       6886.64       7720.60       230.09 o                         
   0  -5   3         80.25         -8.95        80.22 o                         
   1  -5   3        541.71        237.63       242.14 o                         
   2  -5   3       3836.60       3959.83       149.11 o                         
   3  -5   3       8641.88       9260.87       255.99 o                         
   3  -5   3       8639.71       8238.99       408.67 o                         
   5  -5   3        283.91        260.88       138.03 o                         
   6  -5   3        207.57        344.63       141.00 o                         
   6  -5   3        766.43       1244.64       172.13 o                         
   7  -5   3        879.36        853.50       217.23 o                         
   7  -5   3        315.80        276.11       217.60 o                         
   7  -5   3        293.99        196.29       130.72 o                         
  -6  -4   3          0.63        181.26       118.46 o                         
  -6  -4   3          1.88          8.78       117.15 o                         
  -5  -4   3        300.31        386.67       121.43 o                         
  -5  -4   3        898.27        922.12        89.77 o                         
  -4  -4   3          3.11        -35.85        84.60 o                         
  -4  -4   3         11.64        174.29       209.42 o                         
  -4  -4   3          9.31         58.54        83.34 o                         
  -3  -4   3       1418.37       1183.42       138.22 o                         
  -3  -4   3       2036.40       1978.86       200.01 o                         
  -3  -4   3        474.19        413.00       138.57 o                         
  -2  -4   3          6.46         52.48        53.24 o                         
  -2  -4   3          2.16          3.36       102.09 o                         
  -1  -4   3        500.61        585.85        58.03 o                         
  -1  -4   3       1497.39       1434.27       102.70 o                         
   0  -4   3         22.99        172.64        36.30 o                         
   1  -4   3         32.28         -6.33        36.39 o                         
   1  -4   3        813.60        482.96       198.72 o                         
   2  -4   3          4.07          7.03        31.52 o                         
   2  -4   3         12.17          0.78        36.69 o                         
   3  -4   3         67.70         34.47        36.06 o                         
   3  -4   3        436.71        284.44       196.06 o                         
   3  -4   3        482.07        659.58       137.75 o                         
   4  -4   3         13.99        -10.58        71.55 o                         
   4  -4   3          3.74         34.95        69.81 o                         
   5  -4   3        300.59        236.29       100.84 o                         
   5  -4   3        977.59        715.79       219.55 o                         
   6  -4   3          0.10        -49.69        45.81 o                         
   6  -4   3          0.31         57.61       130.05 o                         
   7  -4   3        520.62        253.90       276.57 o                         
  -6  -3   3        158.56        279.04       131.11 o                         
  -5  -3   3         80.96         94.21        79.57 o                         
  -5  -3   3         27.07        208.04       124.28 o                         
  -4  -3   3        352.85        462.18       153.87 o                         
  -4  -3   3        101.90        134.13        99.20 o                         
  -4  -3   3        304.81        263.94        73.43 o                         
  -3  -3   3       6364.37       5864.88       159.38 o                         
  -3  -3   3       2127.75       1640.52       157.54 o                         
  -2  -3   3       6145.63       5882.49       160.30 o                         
  -2  -3   3       2054.62       1841.07       163.93 o                         
  -1  -3   3        422.46        518.64        64.21 o                         
  -1  -3   3       1263.63       1674.88       305.96 o                         
  -1  -3   3       1499.75       1379.63       118.35 o                         
   0  -3   3         38.16         38.10        38.42 o                         
   0  -3   3        837.72        965.29        60.92 o                         
   1  -3   3      21192.69      20956.88       222.40 o                         
   1  -3   3       7085.19       6823.94       180.73 o                         
   2  -3   3       2489.13       2264.33        78.31 o                         
   2  -3   3       8986.83       8969.75       189.81 o                         
   2  -3   3       7445.30       7033.72       326.34 o                         
   3  -3   3        561.70        513.08        69.05 o                         
   3  -3   3        150.21        235.48        44.98 o                         
   4  -3   3         24.15          4.73        33.23 o                         
   4  -3   3         84.14        152.07        93.49 o                         
   5  -3   3       1175.27       1074.09        76.32 o                         
   5  -3   3       3515.38       2971.48       132.94 o                         
   6  -3   3       1040.10       1155.65       137.61 o                         
   6  -3   3        344.85        420.96        69.67 o                         
   7  -3   3         14.62        160.17        83.10 o                         
  -7  -2   3         75.81        210.33       124.04 o                         
  -7  -2   3        226.76        213.79       122.19 o                         
  -6  -2   3        225.68        195.65       108.45 o                         
  -6  -2   3        675.04        642.98       131.16 o                         
  -5  -2   3        343.17        244.19       101.28 o                         
  -4  -2   3       1037.41       1064.62       160.55 o                         
  -4  -2   3        346.81        295.03       109.74 o                         
  -3  -2   3        947.67        754.96        90.98 o                         
  -3  -2   3        948.34        888.22       117.09 o                         
  -2  -2   3       4062.33       4062.82       157.14 o                         
  -1  -2   3       5302.97       5689.13        99.01 o                         
   0  -2   3        671.28        628.27       107.31 o                         
   1  -2   3        129.31        310.69       117.79 o                         
   2  -2   3        679.89        693.02        53.97 o                         
   3  -2   3        125.13        156.07        44.81 o                         
   4  -2   3        580.21        554.08        59.83 o                         
   4  -2   3       1735.48       1482.00        93.04 o                         
   5  -2   3        212.84        236.76        63.37 o                         
   5  -2   3        663.97        779.34       137.70 o                         
   6  -2   3       1363.15       1171.32       122.68 o                         
   6  -2   3        288.13        330.82        59.69 o                         
   7  -2   3         57.80        128.73        72.56 o                         
   7  -2   3        699.46       1091.97       256.25 o                         
  -7  -1   3        289.14        371.83       122.92 o                         
  -7  -1   3         96.67         66.18       105.39 o                         
  -6  -1   3         36.72       -242.00       175.11 o                         
  -6  -1   3         11.80        -72.96        66.49 o                         
  -5  -1   3        448.13        673.26       119.44 o                         
  -5  -1   3       1340.41       1316.95       130.97 o                         
  -4  -1   3       2898.75       2707.25       150.21 o                         
  -4  -1   3       8670.52       7523.42       241.98 o                         
  -3  -1   3        429.55        497.11        68.49 o                         
  -3  -1   3       1284.85       1215.75        89.77 o                         
  -3  -1   3       1913.62       1710.57       118.88 o                         
  -2  -1   3       2946.03       3017.14        68.60 o                         
  -2  -1   3        984.73       1106.33        83.18 o                         
  -1  -1   3       8113.96       7300.66        74.00 o                         
  -1  -1   3       2712.68       2487.25        42.59 o                         
   0  -1   3      16496.41      15567.49       112.76 o                         
   0  -1   3      49342.84      45931.23       305.26 o                         
   1  -1   3        275.85        370.53        34.59 o                         
   1  -1   3       1031.50       1066.98        88.51 o                         
   2  -1   3        585.58        600.99        51.85 o                         
   2  -1   3       1751.54       1554.86       110.51 o                         
   2  -1   3       2169.23       2046.70        97.40 o                         
   3  -1   3       1492.67       1784.18       140.24 o                         
   3  -1   3       3845.05       3505.33       163.28 o                         
   4  -1   3       3249.70       3458.16       111.65 o                         
   5  -1   3        468.53        606.09       113.58 o                         
   6  -1   3        624.59        657.38       257.40 o                         
  -8   0   3        303.86        659.72       188.34 o                         
  -8   0   3        380.88        402.32       136.57 o                         
  -7   0   3        188.11        329.02       180.80 o                         
  -6   0   3       1741.21       1706.88       164.61 o                         
  -6   0   3        582.13        769.52       135.25 o                         
  -5   0   3         25.08         50.26        62.77 o                         
  -5   0   3          8.39         18.73        39.32 o                         
  -5   0   3         17.61         73.49        98.13 o                         
  -4   0   3        679.70        684.19        56.08 o                         
  -4   0   3       2191.36       1876.42       138.87 o                         
  -3   0   3         18.96         51.33        20.80 o                         
  -3   0   3       5501.12       5067.83       124.29 o                         
  -3   0   3         56.70        110.32        52.16 o                         
  -2   0   3        301.60        345.97        22.20 o                         
  -2   0   3        902.13        826.56        34.42 o                         
  -1   0   3          6.39         10.90         8.60 o                         
  -1   0   3         19.13        157.62        44.46 o                         
  -1   0   3         19.11         26.27        16.48 o                         
   0   0   3        699.59        608.42        35.79 o                         
   0   0   3        187.09        248.59        28.77 o                         
   1   0   3         28.63         26.81        10.35 o                         
   1   0   3         85.64         63.86        14.79 o                         
   2   0   3       2069.96       1874.55        57.90 o                         
   2   0   3        692.04        751.06        39.26 o                         
   3   0   3        183.06        178.80        34.40 o                         
   3   0   3        983.97       1094.24        77.03 o                         
   4   0   3       2770.08       2449.21       132.70 o                         
   4   0   3       2903.73       2998.91       188.65 o                         
   4   0   3        926.10        916.51        71.48 o                         
   5   0   3         94.61        149.31        78.95 o                         
   6   0   3       1053.34       1078.53       170.75 o                         
   6   0   3        352.15        531.91       117.18 o                         
  -8   1   3        134.13        570.06       292.42 o                         
  -8   1   3         21.27         21.83        75.65 o                         
  -7   1   3         33.58        378.14        79.68 o                         
  -7   1   3        909.42        885.11       188.80 o                         
  -5   1   3       4471.51       4018.34       209.19 o                         
  -4   1   3       1089.62        965.63        70.33 o                         
  -3   1   3        429.87        472.96        51.85 o                         
  -2   1   3      27234.73      32111.63       426.50 o                         
  -1   1   3       9852.62      10887.31       117.51 o                         
  -1   1   3      36842.70      43059.56       294.91 o                         
   0   1   3        559.63        569.62        30.79 o                         
   0   1   3       1673.93       2006.87       105.42 o                         
   0   1   3       2026.10       1955.53        76.51 o                         
   1   1   3         20.43         47.54        16.16 o                         
   1   1   3         61.10         81.57        28.64 o                         
   2   1   3       4083.74       3852.80       154.26 o                         
   2   1   3      12256.60      11375.02       239.00 o                         
   3   1   3       1963.00       1689.42       121.91 o                         
   3   1   3       5904.57       5621.68       228.36 o                         
   3   1   3       5871.59       5296.97       151.32 o                         
   4   1   3         75.80         61.99        42.03 o                         
   4   1   3         25.34         99.65        71.93 o                         
   5   1   3        129.31        172.89        84.57 o                         
   5   1   3        386.77        357.71       108.27 o                         
   6   1   3        952.00       1563.49       252.53 o                         
   6   1   3        161.18        158.53        90.65 o                         
   7   1   3        158.82        136.00       129.50 o                         
   7   1   3         53.10         90.10       119.53 o                         
  -8   2   3        123.15         67.71       100.87 o                         
  -8   2   3         41.17         43.53        87.63 o                         
  -7   2   3        234.38        322.79        77.60 o                         
  -7   2   3        701.06        616.34       124.69 o                         
  -6   2   3        322.16        479.33        92.44 o                         
  -6   2   3         92.59        121.19        60.54 o                         
  -5   2   3       1711.72       1483.73        96.05 o                         
  -5   2   3        288.34        372.76        63.29 o                         
  -4   2   3        197.78        254.38        54.15 o                         
  -4   2   3         66.12        123.84        44.04 o                         
  -3   2   3        256.56        202.92        86.10 o                         
  -3   2   3         71.28        131.68        38.10 o                         
  -3   2   3        213.20        222.75        59.86 o                         
  -2   2   3         17.77         19.96        50.12 o                         
  -2   2   3          4.75         21.11        45.48 o                         
  -1   2   3        165.41        243.63        39.93 o                         
  -1   2   3        494.77        601.09        48.90 o                         
   0   2   3        198.99        231.10        38.57 o                         
   0   2   3        595.22        630.23        44.10 o                         
   1   2   3        709.91        644.05        55.10 o                         
   1   2   3       2307.34       2550.88       156.56 o                         
   2   2   3       1094.70       1189.61        99.15 o                         
   3   2   3       2566.13       2464.95       113.22 o                         
   4   2   3        459.39        531.06        96.93 o                         
   5   2   3       1367.36       1764.86       284.25 o                         
   6   2   3         35.48        107.80       116.84 o                         
   6   2   3        171.18       -409.22       308.84 o                         
  -8   3   3         89.52        153.64       130.05 o                         
  -8   3   3        267.75        343.00       118.50 o                         
  -7   3   3        614.55        485.08       138.80 o                         
  -7   3   3       1842.21       1793.07       205.08 o                         
  -6   3   3        553.74        524.03       108.22 o                         
  -6   3   3        171.59        220.46       111.54 o                         
  -5   3   3        656.60        754.04        79.66 o                         
  -5   3   3        219.51        253.82        61.59 o                         
  -4   3   3       3095.52       3370.85       137.33 o                         
  -4   3   3        705.55        901.78        78.45 o                         
  -3   3   3      19202.00      22609.71       304.43 o                         
  -3   3   3       5135.08       6778.83       172.87 o                         
  -2   3   3       3117.52       3596.44       115.09 o                         
  -2   3   3       1042.26       1084.94        71.62 o                         
  -1   3   3        686.54        834.77        64.97 o                         
  -1   3   3       2053.53       2268.63        90.67 o                         
   0   3   3       2469.00       3186.33       110.67 o                         
   0   3   3        779.42        754.54        61.63 o                         
   1   3   3      11277.45      12968.42       260.77 o                         
   1   3   3       3770.19       3119.31        96.98 o                         
   2   3   3       1643.10       1883.39       108.80 o                         
   2   3   3        549.33        427.28       130.12 o                         
   3   3   3         47.67         41.61        52.36 o                         
   3   3   3         15.94         43.77        68.98 o                         
   4   3   3        742.60        831.75       104.21 o                         
   5   3   3        802.63       1142.04       259.05 o                         
   5   3   3        226.91        154.69       188.10 o                         
   6   3   3        218.35        374.18       285.92 o                         
  -7   4   3        375.06        538.40       221.38 o                         
  -6   4   3        110.99        265.34       103.39 o                         
  -5   4   3        242.38        410.92       163.91 o                         
  -4   4   3          1.91       -169.34        97.61 o                         
  -3   4   3        143.60         15.98       136.48 o                         
  -3   4   3         38.86          3.23        76.15 o                         
  -3   4   3        116.24         86.93        57.89 o                         
  -3   4   3         66.22        189.70       106.11 o                         
  -2   4   3         55.00        126.54        46.03 o                         
  -2   4   3         18.39         16.09        38.83 o                         
  -1   4   3       2213.87       2414.46       113.99 o                         
  -1   4   3        482.70        581.42        70.43 o                         
   0   4   3        415.74        493.27        84.60 o                         
   0   4   3        114.83        105.60        40.91 o                         
   1   4   3       2408.71       2451.25        97.69 o                         
   1   4   3        805.29        735.73        62.84 o                         
   2   4   3        105.42        139.69       115.17 o                         
   2   4   3        315.33        393.65        86.75 o                         
   3   4   3        364.70        461.30       143.15 o                         
   3   4   3       1090.87       1309.52       135.12 o                         
   3   4   3       1243.68       1247.87       242.16 o                         
   4   4   3        293.83        634.28       236.15 o                         
   4   4   3         92.10        -50.95        90.92 o                         
   4   4   3        275.47        145.57       103.45 o                         
   5   4   3        462.91        482.30       104.30 o                         
  -7   5   3          7.12         86.06        83.22 o                         
  -7   5   3          2.38        -45.09       126.58 o                         
  -6   5   3         75.16         86.35       184.55 o                         
  -6   5   3         21.73         65.08       120.86 o                         
  -5   5   3       6422.34       6542.89       306.56 o                         
  -5   5   3       1268.11       1719.26       164.66 o                         
  -5   5   3       4727.01       3806.70       253.11 o                         
  -5   5   3       1264.12       1715.84       261.72 o                         
  -4   5   3       5820.33       5585.77       324.61 o                         
  -4   5   3       1562.12       1866.26       254.47 o                         
   1   5   3       1426.37       1740.68       186.59 o                         
   3   5   3        916.45        276.50       322.95 o                         
   3   5   3        218.00        332.97       136.82 o                         
   4   5   3        222.49        282.01        97.17 o                         
   4   5   3         74.38         52.07       168.63 o                         
  -6   6   3         89.84         10.25       104.86 o                         
  -6   6   3         24.03         82.50        73.02 o                         
  -5   6   3          3.39        -17.18       202.51 o                         
  -5   6   3          0.68         60.67        58.66 o                         
  -4   6   3         28.92         35.01        53.07 o                         
  -4   6   3        611.92        284.81       223.19 o                         
  -4   6   3         86.49        101.63        75.04 o                         
  -3   6   3       1007.85        849.54       120.20 o                         
  -3   6   3         19.33         36.44        52.26 o                         
  -2   6   3        245.25        177.59        59.27 o                         
  -2   6   3        774.06        986.58       132.13 o                         
  -1   6   3         26.51        -22.31        49.04 o                         
  -1   6   3         79.28        101.49        54.92 o                         
   0   6   3        498.95        388.64        70.33 o                         
   0   6   3       1492.41       1558.81       191.53 o                         
   1   6   3        159.02        153.05       104.08 o                         
   1   6   3         53.16         93.75       113.73 o                         
   1   6   3        174.91        137.49       151.49 o                         
   2   6   3        267.92        322.61       166.70 o                         
   2   6   3        801.39        838.03       166.79 o                         
   3   6   3         21.30        -97.47        66.38 o                         
   3   6   3          7.12         87.97       145.24 o                         
  -5   7   3        485.33        397.16       269.04 o                         
  -5   7   3        142.52         57.13        68.02 o                         
  -5   7   3        426.30        427.28       117.70 o                         
  -4   7   3         92.24        110.32        69.01 o                         
  -3   7   3         81.42         60.35        67.94 o                         
  -2   7   3       2596.09       2452.72       148.13 o                         
  -2   7   3        867.93        738.51       104.34 o                         
  -1   7   3        249.31        242.68        74.73 o                         
  -1   7   3        745.70        563.03       162.34 o                         
  -1   7   3        810.81       1077.06       180.28 o                         
   0   7   3          2.94         67.61        73.28 o                         
   0   7   3          8.81         46.41       107.09 o                         
   1   7   3        249.40        341.23        88.48 o                         
   1   7   3         83.38         87.28       142.23 o                         
   2   7   3        106.69         96.88       163.16 o                         
   2   7   3        319.12        448.33       126.63 o                         
  -2   8   3        292.21        317.30       252.50 o                         
  -1  -8   4        735.57        844.99       114.90 o                         
  -1  -8   4        245.92        311.53       181.97 o                         
   0  -8   4        156.41        156.57        72.77 o                         
   0  -8   4        467.83        492.61        89.76 o                         
   1  -8   4          8.27          4.19       151.99 o                         
   1  -8   4          2.76        -34.67        59.23 o                         
   1  -8   4         30.47       -114.64       169.35 o                         
   2  -8   4          5.54         22.18        64.37 o                         
   2  -8   4         37.25       -110.01       174.76 o                         
   2  -8   4         16.57        -87.74       158.99 o                         
   3  -8   4       1682.56       1462.29       127.44 o                         
   3  -8   4        562.52        610.07       108.99 o                         
  -3  -7   4        177.51        473.78       267.52 o                         
  -3  -7   4         53.89        242.66       177.91 o                         
  -2  -7   4        313.65         13.79       256.98 o                         
  -2  -7   4        104.64        340.77       187.40 o                         
  -1  -7   4        332.86        468.03       132.13 o                         
   0  -7   4        708.48        487.82       148.49 o                         
   0  -7   4        503.10        860.97       249.10 o                         
   1  -7   4        105.61        123.44       136.97 o                         
   1  -7   4         74.68        222.97       173.00 o                         
   2  -7   4        372.69        428.46        92.86 o                         
   3  -7   4         35.20        208.19       163.84 o                         
   4  -7   4        267.83        373.59       217.86 o                         
   5  -7   4         13.85        -87.07       265.18 o                         
   5  -7   4         41.44        -45.86       148.32 o                         
  -4  -6   4         38.18       -215.19       143.90 o                         
  -4  -6   4        114.66        513.03       298.28 o                         
  -4  -6   4        114.19        100.19       155.39 o                         
  -3  -6   4        501.93        599.30       112.45 o                         
  -3  -6   4        167.81        104.19       158.90 o                         
  -2  -6   4       1938.27       1873.79       117.89 o                         
  -2  -6   4        648.01       1105.30       228.62 o                         
  -1  -6   4        222.62        175.83       133.33 o                         
  -1  -6   4         74.43         94.93        50.55 o                         
   0  -6   4         84.21         81.24       118.32 o                         
   0  -6   4         28.15         30.14        44.57 o                         
   0  -6   4        103.70        208.35       106.32 o                         
   1  -6   4       1264.71       1342.81       103.37 o                         
   1  -6   4        422.82        499.54        80.02 o                         
   2  -6   4       5750.59       5852.77       188.84 o                         
   2  -6   4       1920.23       1703.36       107.47 o                         
   3  -6   4        533.06        786.89       128.79 o                         
   3  -6   4         83.41         93.13       111.47 o                         
   4  -6   4        267.24         59.78       122.45 o                         
   4  -6   4         89.34         53.00       114.42 o                         
   5  -6   4        173.94        152.42       131.42 o                         
   5  -6   4        675.60       1240.18       286.84 o                         
   6  -6   4        477.20        469.81       160.13 o                         
   6  -6   4       1784.44       1848.82       247.84 o                         
  -5  -5   4         19.69         47.31       130.20 o                         
  -4  -5   4        410.62        738.50       317.85 o                         
  -4  -5   4        718.01        781.06       103.56 o                         
  -3  -5   4         64.25        -41.89       206.56 o                         
  -3  -5   4         60.60         98.03       107.31 o                         
  -3  -5   4         20.26         81.88       133.35 o                         
  -2  -5   4       1691.90       1289.19       200.43 o                         
  -2  -5   4       1381.07       1395.18       176.72 o                         
  -2  -5   4        461.72        535.14       182.42 o                         
  -1  -5   4         29.17        -16.36        32.65 o                         
  -1  -5   4         87.25         64.21       113.49 o                         
  -1  -5   4        294.24        381.27        93.21 o                         
   0  -5   4        556.68        540.88        70.23 o                         
   0  -5   4        186.11        257.98        54.41 o                         
   1  -5   4          5.88        -35.78        37.09 o                         
   1  -5   4         18.83         -5.11       217.66 o                         
   1  -5   4         17.60         48.21        43.63 o                         
   2  -5   4          3.89        -19.52        36.10 o                         
   2  -5   4         82.26        255.97        90.71 o                         
   3  -5   4          0.34        -74.57        42.06 o                         
   3  -5   4          1.01         67.41        55.68 o                         
   4  -5   4        538.65        473.89       125.92 o                         
   4  -5   4        104.89         80.82        45.18 o                         
   5  -5   4          4.43        -51.70        49.69 o                         
   5  -5   4         16.55         22.54        96.87 o                         
   6  -5   4        102.96        133.42       116.98 o                         
   6  -5   4        345.42        383.57       162.21 o                         
  -6  -4   4         45.63         73.06       109.99 o                         
  -5  -4   4         75.65        151.63       103.97 o                         
  -4  -4   4       2690.56       2789.85       197.93 o                         
  -3  -4   4       2710.65       2691.76       207.87 o                         
  -3  -4   4       3236.44       3485.09       226.57 o                         
  -2  -4   4        292.68        260.78        77.89 o                         
  -1  -4   4         77.57        112.54       165.94 o                         
   0  -4   4      11207.79      11555.57       198.45 o                         
   1  -4   4       2738.49       2773.53       106.68 o                         
   1  -4   4      11838.46      11043.96       199.61 o                         
   2  -4   4         77.28        181.38        72.68 o                         
   2  -4   4        231.16        493.15       161.57 o                         
   3  -4   4         15.92         72.37        40.96 o                         
   3  -4   4         65.69         11.71        90.20 o                         
   4  -4   4       5432.74       4735.27       151.06 o                         
   4  -4   4       1452.85       1460.16       179.38 o                         
   5  -4   4       3059.27       3252.27       300.25 o                         
   5  -4   4        771.84        746.01        83.57 o                         
   6  -4   4          0.95         71.65        57.76 o                         
   6  -4   4          2.84         50.80       139.87 o                         
   7  -4   4         16.15         14.10        64.59 o                         
   7  -4   4         55.14       -114.68       207.37 o                         
  -7  -3   4         77.56        239.43       133.16 o                         
  -7  -3   4        231.98        459.11       141.87 o                         
  -6  -3   4        214.11        355.46       125.67 o                         
  -6  -3   4         71.58        168.34       114.40 o                         
  -5  -3   4        689.47        476.96       109.70 o                         
  -5  -3   4        230.51        306.14       130.64 o                         
  -4  -3   4        405.58        516.65       164.46 o                         
  -4  -3   4        290.79        308.94        83.00 o                         
  -4  -3   4         97.22         86.60        94.75 o                         
  -3  -3   4       1636.44       1558.00       179.98 o                         
  -3  -3   4       2192.56       2187.34       188.53 o                         
  -3  -3   4        547.10        494.98       122.72 o                         
  -2  -3   4        305.25        265.25        54.19 o                         
  -2  -3   4        102.05         88.19        93.11 o                         
  -1  -3   4        246.54        277.42        54.11 o                         
  -1  -3   4        737.43        827.41       164.23 o                         
  -1  -3   4        790.03        618.50        93.66 o                         
   0  -3   4          5.49         38.67        39.84 o                         
   0  -3   4        104.18        111.56        43.39 o                         
   1  -3   4          1.06          3.99        39.91 o                         
   1  -3   4          3.16         28.10        97.97 o                         
   2  -3   4         23.11         18.75        42.94 o                         
   2  -3   4        162.74        219.66        68.31 o                         
   2  -3   4         69.11        117.05       112.57 o                         
   3  -3   4       1040.41        972.67       182.84 o                         
   5  -3   4        786.30        878.16       123.56 o                         
   6  -3   4       1109.41       1137.70       159.47 o                         
   7  -3   4        574.80        927.01       257.37 o                         
  -7  -2   4         84.80         56.00       142.81 o                         
  -6  -2   4        478.68        362.89       109.19 o                         
  -5  -2   4        931.57       1155.61       176.76 o                         
  -4  -2   4        917.22        830.81        59.05 o                         
  -4  -2   4        306.65        178.72        87.42 o                         
  -3  -2   4        649.83        721.24        79.73 o                         
  -3  -2   4        217.25        285.19        98.62 o                         
  -2  -2   4       5190.72       5027.47       166.22 o                         
  -2  -2   4       1380.35       1215.61        61.92 o                         
  -2  -2   4       4128.79       4222.49       202.23 o                         
  -1  -2   4       7999.13       6923.09       137.30 o                         
  -1  -2   4      23926.70      21877.29       232.76 o                         
   0  -2   4        768.19        698.46        48.57 o                         
   0  -2   4       2297.76       2208.72       149.63 o                         
   1  -2   4        558.22        638.36        59.34 o                         
   1  -2   4       1669.70       1522.04       132.04 o                         
   2  -2   4        775.75        861.99        72.76 o                         
   3  -2   4       3939.18       3954.63       142.68 o                         
   3  -2   4      15396.66      15136.89       432.83 o                         
   4  -2   4        431.47        527.07        57.79 o                         
   4  -2   4       1290.57       1222.92        99.94 o                         
   5  -2   4          0.32        -14.83        74.74 o                         
  -6  -1   4        150.92        397.69       200.85 o                         
  -4  -1   4        248.99        548.67       115.23 o                         
  -3  -1   4       1486.16       1407.10        63.23 o                         
  -2  -1   4         25.01         30.20        41.73 o                         
  -2  -1   4        183.32        301.06        81.72 o                         
  -1  -1   4         23.48         72.67        42.37 o                         
  -1  -1   4          7.85         56.54        17.48 o                         
   0  -1   4          0.08        -10.94        14.74 o                         
   0  -1   4          0.24         46.11        34.77 o                         
   1  -1   4        303.14        349.41        33.21 o                         
   1  -1   4       1133.56        963.88        84.92 o                         
   2  -1   4        542.23        574.57        52.92 o                         
   2  -1   4        181.28        192.78        38.88 o                         
   3  -1   4       2820.66       2498.69       101.45 o                         
   3  -1   4        943.01        920.22        75.14 o                         
   4  -1   4        115.26        175.55        52.86 o                         
   4  -1   4       2834.62       3020.25       141.85 o                         
   5  -1   4        423.75        533.56        66.95 o                         
   5  -1   4       1940.23       1853.92       138.74 o                         
   6  -1   4         61.79         87.13        46.46 o                         
   6  -1   4        207.71        673.79       243.40 o                         
   7  -1   4        150.29        290.82       130.29 o                         
  -8   0   4         20.41         12.47       101.30 o                         
  -8   0   4         61.06        -66.91       111.42 o                         
  -7   0   4        248.52        279.13       102.40 o                         
  -7   0   4       1046.91       1355.41       217.61 o                         
  -6   0   4       2129.92       2194.59       175.38 o                         
  -6   0   4        712.08        862.97        90.99 o                         
  -5   0   4          0.04         54.12        59.61 o                         
  -5   0   4          0.01         41.39        41.84 o                         
  -4   0   4        354.51        280.57        45.69 o                         
  -4   0   4         39.68         75.32        30.67 o                         
  -3   0   4      14760.37      16120.92       271.32 o                         
  -3   0   4       4778.35       4579.41       104.18 o                         
  -2   0   4       6888.65       6783.29        93.67 o                         
  -2   0   4      20604.81      20713.78       204.29 o                         
  -1   0   4       1826.55       2058.79        75.11 o                         
  -1   0   4        470.66        511.58        24.98 o                         
  -1   0   4       1407.80       1366.04        85.63 o                         
   0   0   4       1289.98       1349.88        87.40 o                         
   1   0   4      16699.27      16200.27       185.64 o                         
   1   0   4      19522.43      18970.84       255.50 o                         
   2   0   4      15964.06      15195.46       196.34 o                         
   3   0   4       3077.75       2840.62       129.93 o                         
   3   0   4       3077.84       2755.43       184.67 o                         
   4   0   4         43.35        105.02        56.18 o                         
   4   0   4        375.22        418.17       102.81 o                         
   5   0   4        436.28        414.58        98.07 o                         
   5   0   4       1304.97       1058.81       141.64 o                         
   6   0   4        187.17        380.33        95.90 o                         
   7   0   4         43.97         46.85       109.83 o                         
  -8   1   4        183.24        109.91        82.57 o                         
  -8   1   4        653.11        463.86       225.55 o                         
  -7   1   4         64.67         76.19        51.37 o                         
  -7   1   4        193.44        200.00        94.92 o                         
  -6   1   4        291.18        455.93        69.72 o                         
  -6   1   4        870.95        619.41       119.01 o                         
  -5   1   4         65.25        203.79        49.23 o                         
  -5   1   4       2614.91       2129.51        92.47 o                         
  -4   1   4        329.95        445.77        56.64 o                         
  -4   1   4       1195.90       1062.46        81.19 o                         
  -3   1   4        106.13         56.31        30.97 o                         
  -3   1   4         35.48         32.71        26.25 o                         
  -2   1   4          0.25         44.15        39.57 o                         
  -2   1   4          0.08         29.84        20.37 o                         
  -2   1   4        124.02        257.17        64.08 o                         
  -1   1   4          8.99         11.96        17.42 o                         
  -1   1   4         33.62         57.10        28.59 o                         
   0   1   4        501.78        486.60        36.47 o                         
   0   1   4       1516.50       1511.65        78.27 o                         
   0   1   4       1500.90       1654.47       107.44 o                         
   1   1   4         16.40         16.17        23.81 o                         
   1   1   4         49.04         36.94        30.59 o                         
   2   1   4       6351.86       6225.66       148.86 o                         
   2   1   4       1499.27       1427.80        69.59 o                         
   3   1   4         65.62         79.64        62.92 o                         
   3   1   4       2712.43       2666.42       113.06 o                         
   4   1   4       2433.61       2281.71        99.81 o                         
   4   1   4        813.61        850.10       113.35 o                         
   5   1   4         40.18        103.12        78.75 o                         
   5   1   4        120.17         53.89        96.66 o                         
   7   1   4         14.66        -79.42       309.44 o                         
   7   1   4          4.58        -35.71       116.57 o                         
  -8   2   4       1092.68        910.52       230.12 o                         
  -7   2   4        660.97        541.67       175.86 o                         
  -5   2   4        214.93        395.08       113.32 o                         
  -4   2   4       4552.72       4596.38       225.91 o                         
  -4   2   4      13617.77      12475.65       224.61 o                         
  -3   2   4       1453.74       1537.46        78.06 o                         
  -3   2   4       5128.20       6040.64       199.60 o                         
  -2   2   4       1435.53       1653.61        75.61 o                         
  -2   2   4       5368.01       5702.91       166.17 o                         
  -1   2   4       2285.80       2696.78        92.38 o                         
  -1   2   4        764.19        757.44       105.60 o                         
   0   2   4       7171.43       6207.30       134.86 o                         
   0   2   4      21450.64      23016.89       273.20 o                         
   1   2   4       1228.78        988.14        64.88 o                         
   1   2   4       3757.64       4206.37       142.55 o                         
   2   2   4         97.06         20.71        78.95 o                         
   2   2   4         31.63        114.44        71.37 o                         
   3   2   4        352.49        326.47        97.87 o                         
   3   2   4       1054.34        902.26        80.02 o                         
   4   2   4       1662.06       1613.94        95.36 o                         
   5   2   4        438.42        412.93        98.19 o                         
   5   2   4        146.57        176.70       106.20 o                         
   5   2   4        560.08        791.26       239.55 o                         
   6   2   4         76.48        184.19       119.40 o                         
  -8   3   4        373.36        275.57       110.65 o                         
  -8   3   4        124.82        257.36        93.45 o                         
  -7   3   4        827.85        759.77       118.44 o                         
  -7   3   4         36.13         37.91        71.00 o                         
  -6   3   4       1408.53       1262.25       166.73 o                         
  -6   3   4        176.44        116.94       115.67 o                         
  -5   3   4        117.62        348.49       160.25 o                         
  -5   3   4         38.11        129.60       100.79 o                         
  -4   3   4        185.70        326.60        92.32 o                         
  -3   3   4          0.98          7.18        83.10 o                         
  -2   3   4        258.34        451.17        94.56 o                         
  -2   3   4        258.27        253.14        86.23 o                         
  -1   3   4        441.07        471.52        60.16 o                         
   0   3   4       1400.16       1568.39       118.08 o                         
   1   3   4        423.01        346.36       118.89 o                         
   2   3   4       1714.25       1926.38       146.44 o                         
   2   3   4        573.11        590.95       142.63 o                         
   3   3   4       1020.73       1093.71        99.21 o                         
   3   3   4        341.25        414.93       106.04 o                         
   4   3   4       1169.95       1287.23       135.74 o                         
   4   3   4        361.57        138.36        94.71 o                         
   5   3   4        326.25        318.28       264.93 o                         
   5   3   4        293.07        299.19       115.53 o                         
   5   3   4         97.98        197.45       102.69 o                         
   6   3   4         68.30        336.81       124.62 o                         
   6   3   4        204.29         15.88       151.35 o                         
  -7   4   4         45.83        179.79       198.99 o                         
  -7   4   4         13.95        -17.55        74.16 o                         
  -6   4   4       2100.39       2090.65       129.76 o                         
  -6   4   4        702.21        889.10       108.01 o                         
  -5   4   4       6129.33       6900.81       208.39 o                         
  -5   4   4       1666.70       1678.20       112.18 o                         
  -4   4   4          1.38         29.90        44.35 o                         
  -4   4   4          5.17         47.01        58.26 o                         
  -3   4   4       1249.63       1471.41       166.78 o                         
  -3   4   4        321.96        373.61        72.60 o                         
  -3   4   4        963.03       1185.09       110.76 o                         
  -2   4   4       6434.26       7214.91       184.82 o                         
  -2   4   4       2151.12       1978.72       107.17 o                         
  -1   4   4       9468.20      11741.07       231.18 o                         
  -1   4   4       3153.01       2628.54       114.30 o                         
   0   4   4        246.45        372.14        88.15 o                         
   0   4   4         45.36         36.37        98.48 o                         
   1   4   4          0.42         13.25        43.78 o                         
   2   4   4       1770.30       1783.97       129.69 o                         
   3   4   4       1744.78       2309.90       306.92 o                         
   3   4   4       1543.05       1570.75       217.88 o                         
   3   4   4        342.35        308.54       138.36 o                         
   4   4   4        913.50        760.17       320.90 o                         
   4   4   4        112.05         99.32       112.96 o                         
   4   4   4        903.63        929.95       178.63 o                         
   5   4   4        515.57        526.33       158.33 o                         
  -7   5   4         78.90         10.30       132.31 o                         
  -7   5   4        235.99        226.16        93.44 o                         
  -6   5   4          1.79         36.43        57.73 o                         
  -6   5   4          5.88        393.54       200.30 o                         
  -5   5   4          3.33          2.36        53.23 o                         
  -5   5   4         12.46        -16.36        78.39 o                         
  -4   5   4          3.96         54.12        52.82 o                         
  -4   5   4         12.02         37.04       103.06 o                         
  -3   5   4         88.15        168.68        57.68 o                         
  -3   5   4        263.67        320.64        67.37 o                         
  -2   5   4        138.91        123.92        85.74 o                         
  -2   5   4          7.99        166.16       103.77 o                         
  -1   5   4        473.91        588.11        78.65 o                         
  -1   5   4       1655.40       1723.43       124.05 o                         
   0   5   4         30.51         83.62        53.56 o                         
   0   5   4         10.20         64.34        54.03 o                         
   1   5   4       1538.08       1342.91       162.54 o                         
   1   5   4        514.21        516.90        76.09 o                         
   1   5   4       1684.83       1771.35       193.03 o                         
   2   5   4          9.71         27.10       164.87 o                         
   2   5   4          0.36        127.04       136.72 o                         
   3   5   4        366.33        382.50       167.22 o                         
   3   5   4       1095.75       1013.49       159.10 o                         
   3   5   4       1180.16       1449.88       198.88 o                         
   4   5   4          0.37        111.05       138.35 o                         
   4   5   4          1.12        124.79       103.25 o                         
  -6   6   4        768.25        756.12       133.85 o                         
  -5   6   4        417.53        156.45       229.67 o                         
  -4   6   4         76.38        365.89       135.44 o                         
  -2   6   4        545.95        638.92       183.50 o                         
  -2   6   4       3131.79       3105.57       330.10 o                         
  -1   6   4         32.79         47.05        55.15 o                         
  -1   6   4         10.96         39.14       130.43 o                         
   0   6   4        242.17        280.57       113.65 o                         
   0   6   4        335.10        228.07       156.81 o                         
   0   6   4         80.96         12.99        65.29 o                         
   1   6   4       1183.31       1122.64       186.76 o                         
   1   6   4        395.61        471.33        82.20 o                         
   1   6   4       1576.52       1410.45       185.64 o                         
   2   6   4        408.04        485.16       155.47 o                         
   2   6   4        136.42        379.06       184.17 o                         
   3   6   4        253.86        253.68        87.76 o                         
   3   6   4         84.87        157.70       150.40 o                         
  -5   7   4         14.02        113.18        74.74 o                         
  -5   7   4        223.47       -103.06       263.98 o                         
  -5   7   4         41.95        123.84        95.96 o                         
  -4   7   4         65.27         84.76       123.50 o                         
  -4   7   4         17.37        -33.02        61.56 o                         
  -3   7   4         76.99          3.71        64.35 o                         
  -2   7   4        315.02        475.93       213.87 o                         
  -1   7   4        553.68        333.54       178.53 o                         
   1   7   4        272.84        663.95       173.66 o                         
  -1  -8   5         90.60        173.82        77.90 o                         
  -1  -8   5        271.00        275.68        87.43 o                         
   0  -8   5         25.51        -12.62        67.14 o                         
   0  -8   5          8.53        -39.20        68.75 o                         
   1  -8   5         39.09        -28.19        72.78 o                         
   1  -8   5        116.93         78.46        70.59 o                         
   2  -8   5          8.04        -42.94       175.50 o                         
   2  -8   5         10.88         64.66       162.22 o                         
   2  -8   5          1.65         31.41       151.92 o                         
   2  -8   5          4.94        354.22       167.63 o                         
   3  -8   5         45.73        -19.09       175.58 o                         
   3  -8   5         15.29        183.79       190.24 o                         
   3  -8   5         15.29        303.73       176.80 o                         
  -3  -7   5        498.56        616.11       189.23 o                         
  -3  -7   5        170.11        458.34       406.07 o                         
  -3  -7   5        502.22        435.65       168.04 o                         
  -2  -7   5        176.12        142.10        66.83 o                         
  -2  -7   5         58.88        139.54       168.30 o                         
  -1  -7   5          0.42         57.11        57.31 o                         
  -1  -7   5          1.25         68.38        60.19 o                         
   0  -7   5        170.86        258.60        67.63 o                         
   0  -7   5        594.87        623.23       158.16 o                         
   0  -7   5        511.05        323.31       159.34 o                         
   1  -7   5       1005.80       1138.64       106.23 o                         
   1  -7   5       3008.46       3165.49       295.44 o                         
   2  -7   5         82.57        113.98        66.41 o                         
   2  -7   5        246.97        209.27        71.61 o                         
   3  -7   5         52.73        235.21        72.99 o                         
   3  -7   5        158.02        325.08       208.25 o                         
   4  -7   5         99.17        118.85        65.87 o                         
   4  -7   5        408.31        695.49       229.10 o                         
  -4  -6   5         41.66        388.79       236.06 o                         
  -4  -6   5         89.17        108.08       325.72 o                         
  -3  -6   5        681.50        463.96       231.67 o                         
  -2  -6   5        102.67        124.17       229.76 o                         
  -1  -6   5        887.12       1031.43       135.32 o                         
   0  -6   5         51.64          6.50       132.45 o                         
   0  -6   5        320.54        142.25       114.14 o                         
   0  -6   5         17.26         -3.95        46.44 o                         
   1  -6   5         44.19         49.82       120.98 o                         
   1  -6   5        132.19        136.87        51.50 o                         
   2  -6   5        570.01        676.72       114.85 o                         
   2  -6   5         10.28         11.39        51.34 o                         
   3  -6   5         11.49        -26.31        56.00 o                         
   3  -6   5        292.42        388.84       265.18 o                         
   4  -6   5          9.40         -6.55       132.85 o                         
   4  -6   5          3.14        -36.98        52.69 o                         
   5  -6   5         50.04         85.55        61.85 o                         
   5  -6   5        226.71        192.92       175.50 o                         
  -5  -5   5        340.57        470.60       156.83 o                         
  -5  -5   5        444.62        951.02       301.41 o                         
  -4  -5   5        842.89        961.21       117.51 o                         
  -4  -5   5        281.80        253.34       172.42 o                         
  -3  -5   5         33.59         66.02       111.24 o                         
  -3  -5   5         11.23         66.40       136.45 o                         
  -2  -5   5         83.24       -181.00       167.26 o                         
  -2  -5   5          7.81         18.19       122.29 o                         
  -2  -5   5         23.37        -21.02       124.71 o                         
  -1  -5   5       3717.21       4279.00       312.77 o                         
  -1  -5   5       1242.75       1313.83        81.87 o                         
  -1  -5   5       4077.48       3819.61       146.41 o                         
   0  -5   5       5723.99       5978.79       159.25 o                         
   0  -5   5       1913.66       2113.27        89.15 o                         
   1  -5   5         35.55         62.76        47.69 o                         
   3  -5   5       3866.24       4103.17       350.73 o                         
   4  -5   5       3979.78       3943.99       218.80 o                         
   5  -5   5        388.76        430.31       253.17 o                         
   6  -5   5        121.28        464.17       187.55 o                         
  -6  -4   5        132.90        -12.97       116.91 o                         
  -5  -4   5         98.86        174.09        82.01 o                         
  -5  -4   5         33.05        153.83       114.40 o                         
  -4  -4   5       1154.74       1097.27       153.44 o                         
  -4  -4   5        386.05        448.85       149.50 o                         
  -3  -4   5        178.86        326.79       154.47 o                         
  -3  -4   5        176.82        271.84       131.53 o                         
  -3  -4   5         59.11         82.36       109.46 o                         
  -2  -4   5       1022.89       1090.20       105.60 o                         
  -2  -4   5        341.98        422.15        77.43 o                         
  -1  -4   5         30.51        -25.99        50.05 o                         
  -1  -4   5         91.27       -116.78       105.67 o                         
   0  -4   5        102.35        169.67        60.40 o                         
   0  -4   5        977.73        674.55       268.66 o                         
   1  -4   5          0.26         18.04        50.83 o                         
   1  -4   5       1822.32       2288.84       317.16 o                         
   2  -4   5        150.04         34.42       125.45 o                         
   2  -4   5         50.16          8.48        49.07 o                         
   3  -4   5         17.85         47.18        34.06 o                         
   4  -4   5        654.21        507.26       193.47 o                         
   4  -4   5        174.95        267.70       130.46 o                         
   5  -4   5          5.41        -12.73        86.45 o                         
  -6  -3   5        730.95        238.02       216.27 o                         
  -5  -3   5        795.74        712.32       265.29 o                         
  -4  -3   5         20.77       -113.49       144.79 o                         
  -4  -3   5         22.60        387.16       196.13 o                         
  -4  -3   5          9.24         87.73       156.61 o                         
  -3  -3   5       1052.69       1177.32       183.97 o                         
  -3  -3   5        615.69        537.45       189.30 o                         
  -2  -3   5      10260.53      10976.30       397.15 o                         
  -2  -3   5       3430.33       2996.82       210.40 o                         
  -2  -3   5       4801.39       4881.54       181.29 o                         
  -1  -3   5       1198.18        844.13        92.79 o                         
  -1  -3   5       4425.90       4460.14       135.12 o                         
   0  -3   5        583.26        693.05        79.98 o                         
   0  -3   5       1881.57       2048.19       228.22 o                         
   1  -3   5        914.61       1114.67       183.71 o                         
   1  -3   5        305.77        360.32        65.21 o                         
   2  -3   5      17394.71      14556.59       195.07 o                         
   2  -3   5       4830.02       4673.48       152.98 o                         
   3  -3   5        731.48        881.24        90.65 o                         
   3  -3   5       2735.29       2790.18       249.40 o                         
   4  -3   5         69.31         59.83        39.13 o                         
   4  -3   5        275.58        414.08       112.12 o                         
   5  -3   5        145.15        113.06        51.28 o                         
   5  -3   5        434.17        321.20       146.32 o                         
   6  -3   5        393.47        372.99        69.96 o                         
   6  -3   5       1179.23       1462.94       177.12 o                         
   7  -3   5        198.62        678.89       260.29 o                         
   7  -3   5         64.99         19.03        68.19 o                         
  -7  -2   5        100.50        163.68       174.00 o                         
  -6  -2   5        192.33        289.23       117.94 o                         
  -6  -2   5        575.28        529.03       123.36 o                         
  -5  -2   5        147.34        265.49       116.97 o                         
  -4  -2   5       1351.25       1568.52        98.37 o                         
  -4  -2   5        451.75        791.24       143.16 o                         
  -3  -2   5        397.41        416.23       113.41 o                         
  -3  -2   5        131.77        156.17        81.62 o                         
  -3  -2   5        394.14        537.37       112.30 o                         
  -2  -2   5        931.67        891.88       142.79 o                         
   1  -2   5       1588.29       1540.25       141.68 o                         
   2  -2   5       1306.57       1266.61       168.25 o                         
   3  -2   5        130.46        116.04        51.57 o                         
   4  -2   5        796.48        848.72       172.67 o                         
   4  -2   5        266.28        342.05        83.01 o                         
   5  -2   5        614.19        527.82       139.56 o                         
   5  -2   5        188.94        245.91        57.14 o                         
   6  -2   5        582.08        788.11       164.60 o                         
   6  -2   5        194.49        133.04        57.44 o                         
   7  -2   5         67.26        218.79        81.52 o                         
  -7  -1   5        597.07        634.35       132.81 o                         
  -7  -1   5        199.62        229.18       125.83 o                         
  -6  -1   5        156.64        119.19       186.54 o                         
  -6  -1   5         35.82         70.93        80.50 o                         
  -5  -1   5          0.00        126.12        70.95 o                         
  -5  -1   5          0.01        -85.41        61.08 o                         
  -4  -1   5       5081.63       4498.08       124.98 o                         
  -4  -1   5       1698.90       1783.59       132.23 o                         
  -3  -1   5       3487.33       3087.83       102.17 o                         
  -3  -1   5      10736.39       9659.48       240.29 o                         
  -2  -1   5        539.55        492.65        52.59 o                         
  -2  -1   5          2.79          9.77        23.90 o                         
  -1  -1   5        323.05        314.74        25.69 o                         
  -1  -1   5        966.28       1046.07        91.53 o                         
   0  -1   5      11285.52      10339.91       255.32 o                         
   0  -1   5       3773.00       3419.74       136.95 o                         
   1  -1   5       6705.71       6695.55        99.42 o                         
   1  -1   5      25075.19      24391.41       413.80 o                         
   2  -1   5        123.96        213.09        75.59 o                         
   2  -1   5         33.53         84.92        33.49 o                         
   3  -1   5         25.41         42.36        37.54 o                         
   3  -1   5         76.00        114.13        43.94 o                         
   4  -1   5       2457.14       2681.78       239.51 o                         
   4  -1   5        821.47        757.53       105.82 o                         
   5  -1   5        584.66        726.30        89.93 o                         
   5  -1   5       1752.31       1538.84       211.17 o                         
   6  -1   5         53.04         -5.06        61.86 o                         
   6  -1   5        461.83       1080.34       325.68 o                         
   7  -1   5         63.44         79.07       105.98 o                         
  -8   0   5         12.33        -78.40       103.55 o                         
  -8   0   5         48.72         68.42       271.03 o                         
  -7   0   5        177.37        187.15       101.51 o                         
  -6   0   5         22.63          9.10        81.06 o                         
  -6   0   5          7.57         43.51        72.97 o                         
  -5   0   5        462.57        595.79        58.68 o                         
  -5   0   5       1383.60       1031.54       120.15 o                         
  -4   0   5         14.96         53.36        27.50 o                         
  -4   0   5        151.51        213.33        64.05 o                         
  -3   0   5       1133.53       1229.41       101.87 o                         
  -3   0   5        183.99        198.33        35.36 o                         
  -2   0   5          4.00          8.94        16.12 o                         
  -2   0   5         11.95         15.35        21.63 o                         
  -1   0   5        437.84        365.14        45.00 o                         
  -1   0   5         62.38         80.73        33.12 o                         
  -1   0   5         20.85        -27.29        29.45 o                         
   0   0   5         23.34         60.85        32.56 o                         
   0   0   5          6.24         15.39        31.94 o                         
   1   0   5       2731.11       2602.01       100.34 o                         
   1   0   5        870.25        772.75        33.97 o                         
   1   0   5       2603.02       2292.17       124.52 o                         
   2   0   5        135.92        149.44        28.96 o                         
   2   0   5         45.44         58.43        30.97 o                         
   3   0   5       2425.08       2276.04       157.43 o                         
   3   0   5        768.28        857.95        67.22 o                         
   4   0   5        175.52         36.12        91.37 o                         
   4   0   5          2.83         60.00        46.42 o                         
   5   0   5       1530.80       1263.19       232.71 o                         
   5   0   5        464.71        668.61       114.48 o                         
   5   0   5       1390.02       1825.18       327.14 o                         
   6   0   5          0.01        -53.33        83.95 o                         
   7   0   5        105.74        254.46       134.91 o                         
  -8   1   5        103.48         22.03        78.09 o                         
  -8   1   5        502.18        974.90       232.36 o                         
  -7   1   5         14.43        171.20       184.29 o                         
  -7   1   5          1.59        -39.27        62.77 o                         
  -5   1   5       9778.29       9192.66       177.04 o                         
  -4   1   5       3848.90       4144.40       132.17 o                         
  -3   1   5       2394.62       2321.50        86.81 o                         
  -2   1   5       1102.72       1538.40       126.21 o                         
  -1   1   5       7333.43       7077.91       193.24 o                         
  -1   1   5      31370.26      35678.09       353.79 o                         
  -1   1   5      27422.47      31925.96       507.66 o                         
   0   1   5       7639.53       8231.46       141.83 o                         
   0   1   5       2554.07       2384.53        76.34 o                         
   1   1   5        173.21        168.59        37.49 o                         
   1   1   5        518.10        516.13        63.60 o                         
   2   1   5        677.30        735.18        80.55 o                         
   2   1   5        226.27        264.23        52.55 o                         
   3   1   5       1524.68       1594.03       127.83 o                         
   3   1   5       4571.05       4755.64       147.78 o                         
   4   1   5        404.39        367.01        85.14 o                         
   4   1   5       1209.59       1064.29        87.19 o                         
   5   1   5         61.90         81.98        86.63 o                         
   5   1   5        185.14         46.83        81.81 o                         
   6   1   5        405.40        359.73       290.74 o                         
   6   1   5        121.79        194.52       120.10 o                         
  -8   2   5         31.62        125.21        86.29 o                         
  -8   2   5         94.58        116.95       110.21 o                         
  -7   2   5        390.95        328.08       102.35 o                         
  -7   2   5        130.70        173.34        74.88 o                         
  -6   2   5        100.29        121.54        67.92 o                         
  -6   2   5        323.27        439.71       133.67 o                         
  -5   2   5        133.83        190.12        56.80 o                         
  -5   2   5        435.23        517.84       129.93 o                         
  -4   2   5         65.38         60.93        47.07 o                         
  -4   2   5         21.86         96.75        41.77 o                         
  -3   2   5          0.26        -18.21        45.57 o                         
  -3   2   5          0.09          4.71        31.04 o                         
  -3   2   5         62.07        187.58        91.55 o                         
  -2   2   5         38.43         68.40        32.80 o                         
  -2   2   5        143.70        202.62        42.63 o                         
  -1   2   5        649.73        553.03        52.26 o                         
  -1   2   5        217.22        288.52        47.61 o                         
   0   2   5       1613.25       1709.46        78.54 o                         
   0   2   5        539.34        560.05       107.34 o                         
   2   2   5       1589.01       1410.79       203.34 o                         
   2   2   5       1458.56       1675.45       152.38 o                         
   3   2   5       1958.48       2267.89       161.56 o                         
   3   2   5       2016.90       2155.71       261.90 o                         
   4   2   5        793.09        775.76       110.90 o                         
   5   2   5        502.62        552.12       275.89 o                         
  -7   3   5        318.08        366.37       133.98 o                         
  -7   3   5       1005.27        622.68       200.60 o                         
  -6   3   5       3812.17       3493.90       167.41 o                         
  -6   3   5       1269.66       1374.84       190.63 o                         
  -5   3   5         12.26         10.27        44.90 o                         
  -5   3   5         36.68        103.45        54.93 o                         
  -4   3   5        383.03        484.87        72.05 o                         
  -4   3   5       1386.61       1432.16       111.19 o                         
  -3   3   5       2136.02       2426.68       108.84 o                         
  -3   3   5       7987.38       7975.11       189.36 o                         
  -2   3   5      16432.28      18015.99       268.63 o                         
  -2   3   5       4384.34       4223.08       138.16 o                         
  -1   3   5         85.17        159.60        38.81 o                         
  -1   3   5        254.75        427.01        59.41 o                         
   0   3   5        324.65        392.20        56.86 o                         
   0   3   5        100.93        110.65        47.53 o                         
   1   3   5       1082.30       1025.68        81.18 o                         
   1   3   5       3291.93       3615.16       136.53 o                         
   2   3   5       3413.79       3521.98       287.99 o                         
   2   3   5       1140.79       1170.41       179.07 o                         
   2   3   5       3412.26       3681.47       207.11 o                         
   3   3   5        482.94        422.04        84.40 o                         
   3   3   5        161.46        284.15        90.51 o                         
   4   3   5         92.23         59.00        81.20 o                         
   5   3   5        373.67        502.10       178.48 o                         
  -7   4   5        121.74        371.29       192.57 o                         
  -6   4   5        248.74        331.30       141.16 o                         
  -4   4   5          1.54         18.72       156.04 o                         
  -3   4   5          0.73         49.82        90.70 o                         
  -2   4   5        286.52        273.48        60.92 o                         
  -2   4   5        857.00        793.27        78.21 o                         
  -1   4   5       2690.43       3246.29       131.42 o                         
  -1   4   5          9.71        112.58        47.69 o                         
   0   4   5       2671.93       3036.47       140.49 o                         
   0   4   5        813.69        816.72        77.05 o                         
   1   4   5         31.78          4.27        50.84 o                         
   1   4   5         10.62         57.43        51.29 o                         
   2   4   5       2270.91       2392.80       110.12 o                         
   2   4   5        759.22        728.58       238.32 o                         
   3   4   5          1.75        176.64       123.87 o                         
   3   4   5          5.23        105.34       232.83 o                         
   4   4   5        227.81        316.37       124.64 o                         
   4   4   5        681.41        802.04       152.51 o                         
   5   4   5          2.94         31.35       131.03 o                         
   5   4   5          0.98         19.16       131.02 o                         
  -7   5   5        725.62        762.90       113.34 o                         
  -7   5   5        242.59         56.62       141.99 o                         
  -6   5   5        256.45        406.11       210.62 o                         
  -6   5   5         62.96        156.14       145.99 o                         
  -5   5   5          1.31         15.62        80.38 o                         
  -5   5   5          0.35         -2.81        54.82 o                         
  -4   5   5       7285.87       7702.62       230.25 o                         
  -4   5   5       2032.77       2242.89       129.49 o                         
  -3   5   5        924.56       1061.79       200.67 o                         
  -3   5   5       4294.39       4926.44       235.47 o                         
  -3   5   5       2765.46       2814.96       229.21 o                         
  -2   5   5        263.21        490.73       107.16 o                         
  -1   5   5        422.85        389.74       111.44 o                         
   0   5   5       3282.73       4213.36       171.91 o                         
   1   5   5       2204.71       2336.42       132.95 o                         
   2   5   5        900.31       1314.11       152.66 o                         
   3   5   5        352.97        568.96       218.00 o                         
   4   5   5         64.32        317.04       162.72 o                         
   4   5   5        192.38        193.26       156.60 o                         
  -6   6   5          1.71        -54.45       109.61 o                         
  -6   6   5          0.46        -21.25        66.20 o                         
  -5   6   5          0.29         99.38        62.05 o                         
  -5   6   5          8.34         12.86       211.17 o                         
  -4   6   5         17.18        128.27        64.41 o                         
  -4   6   5         51.39        102.90        76.22 o                         
  -4   6   5         53.04        134.04       203.67 o                         
  -3   6   5         93.63         81.31        59.29 o                         
  -3   6   5        877.90        991.06       115.42 o                         
  -2   6   5       1003.55       1091.46       123.88 o                         
  -2   6   5        107.52        131.63        70.93 o                         
  -1   6   5        235.60        244.36        71.10 o                         
  -1   6   5        704.72        725.73        97.82 o                         
   0   6   5        318.67         82.47       105.84 o                         
   0   6   5        106.54        254.23       141.95 o                         
   1   6   5        299.30        332.29       135.45 o                         
   1   6   5        895.24        841.02       172.53 o                         
   2   6   5        286.42        394.92       126.07 o                         
   2   6   5         95.76        195.71       170.05 o                         
  -4   7   5        148.28        330.64       129.56 o                         
  -4   7   5         37.80        131.25       154.40 o                         
  -3   7   5         40.63         25.72        77.42 o                         
  -3   7   5        123.50        189.73       123.12 o                         
  -2   7   5        187.08        215.99        83.90 o                         
  -2   7   5        559.58        484.02        90.32 o                         
  -1   7   5       1371.61       1265.31       224.92 o                         
  -1   7   5       1663.32       1604.38       202.65 o                         
  -1   7   5        458.56        534.27        92.47 o                         
   0   7   5        261.30        209.06       156.75 o                         
   0   7   5        278.91        297.05       184.77 o                         
   0   7   5         87.36        143.66        92.14 o                         
   1   7   5        115.22        236.32        90.82 o                         
   1   7   5         38.52        151.75       154.71 o                         
   0  -8   6        359.36        136.70        79.50 o                         
   0  -8   6       1074.89       1309.21       257.47 o                         
   0  -8   6       1320.81       1376.08       196.56 o                         
   1  -8   6        231.41        379.37        82.67 o                         
   1  -8   6         77.37        112.80       184.83 o                         
   2  -8   6         14.85         -5.78        76.37 o                         
   2  -8   6         44.42         39.14       182.81 o                         
  -3  -7   6        145.24        397.51       160.58 o                         
  -3  -7   6         36.88        120.18       190.18 o                         
  -3  -7   6        110.30       -103.80       173.41 o                         
  -2  -7   6        221.93        293.57        78.21 o                         
  -2  -7   6         74.20        -21.33       151.41 o                         
  -1  -7   6        131.92        477.30       132.74 o                         
   0  -7   6        277.78        261.03       269.88 o                         
   1  -7   6        338.48        342.17       229.31 o                         
   4  -7   6        127.60        288.72       199.91 o                         
  -4  -6   6         71.87        150.61       164.15 o                         
  -4  -6   6         24.03        -87.02       168.55 o                         
  -4  -6   6        162.97        515.21       294.97 o                         
  -3  -6   6         56.90         -2.73       106.87 o                         
  -3  -6   6         19.02        -16.80       172.02 o                         
  -2  -6   6       1216.04       1348.00       245.46 o                         
  -2  -6   6        406.55        711.83        67.45 o                         
  -1  -6   6       2371.33       2738.26       308.92 o                         
  -1  -6   6        792.79        876.37        85.85 o                         
  -1  -6   6       2575.81       2801.84       164.58 o                         
   0  -6   6          0.18        -62.19       138.40 o                         
   0  -6   6          0.06         -6.72        47.41 o                         
   0  -6   6         59.85       -107.66       107.70 o                         
   1  -6   6         12.67         10.03        51.22 o                         
   1  -6   6         37.88          3.98       129.45 o                         
   2  -6   6       2219.66       2430.78       324.70 o                         
   2  -6   6        670.00        594.90        87.50 o                         
   3  -6   6        963.05        951.29        92.73 o                         
   3  -6   6       2899.81       2970.24       167.68 o                         
   4  -6   6          3.68         10.22        55.08 o                         
   4  -6   6         11.00        190.17       167.73 o                         
   5  -6   6         12.78        591.48       322.12 o                         
   5  -6   6          3.57         50.01        69.91 o                         
  -5  -5   6        393.41        568.35       178.27 o                         
  -5  -5   6        131.53        306.82       213.80 o                         
  -4  -5   6         22.63         12.20        94.30 o                         
  -4  -5   6          7.57        156.65       159.21 o                         
  -3  -5   6        617.79        658.08       176.44 o                         
  -3  -5   6        206.54        330.49       151.61 o                         
  -2  -5   6          5.86         69.80        36.51 o                         
  -2  -5   6         17.53        247.93       139.21 o                         
  -2  -5   6         22.81          2.62       167.19 o                         
  -1  -5   6        187.84        129.51        68.56 o                         
  -1  -5   6        561.84        665.96       184.11 o                         
   0  -5   6          8.42        -65.24       188.84 o                         
   0  -5   6          2.81        -99.11        62.50 o                         
   1  -5   6          7.41         26.45        38.88 o                         
   1  -5   6        139.38        301.27       246.92 o                         
   2  -5   6          2.50         22.67        39.74 o                         
   2  -5   6          7.72         65.51       262.39 o                         
   3  -5   6         42.01         20.95        55.46 o                         
   3  -5   6        125.64        222.80       162.38 o                         
   4  -5   6         14.48          0.33       125.93 o                         
   4  -5   6          3.49         15.46        50.78 o                         
   5  -5   6        142.31        122.77        57.44 o                         
   5  -5   6        532.14        613.19       235.48 o                         
   6  -5   6          3.25        -23.61        64.36 o                         
   6  -5   6          9.82        366.05       197.96 o                         
  -6  -4   6         87.88        219.12       149.78 o                         
  -5  -4   6         23.06        -30.46       112.78 o                         
  -5  -4   6         25.48       -114.70       239.15 o                         
  -5  -4   6          7.71        -58.76       114.20 o                         
  -4  -4   6        953.37       1004.05       184.68 o                         
  -3  -4   6       5767.97       5507.50       259.85 o                         
  -3  -4   6       5291.18       5494.90       312.60 o                         
  -2  -4   6       2806.46       3659.43       275.74 o                         
  -1  -4   6        743.89        827.50       201.69 o                         
   1  -4   6      10729.63      11179.08       518.31 o                         
   2  -4   6       2112.48       2463.05       203.06 o                         
   2  -4   6       2574.81       2703.90       277.18 o                         
   3  -4   6         91.23        113.90        73.87 o                         
   3  -4   6        324.75        227.84       101.18 o                         
   4  -4   6         75.16         35.69        42.61 o                         
   4  -4   6        281.05        332.63       109.17 o                         
   5  -4   6        587.57        642.37        86.29 o                         
   5  -4   6       2278.18       3005.35       374.24 o                         
   6  -4   6        158.30        210.19        69.74 o                         
   6  -4   6        473.49        393.12       200.29 o                         
  -7  -3   6         80.38         95.78       135.12 o                         
  -7  -3   6        240.43         65.69       142.24 o                         
  -6  -3   6         77.94        164.24       131.14 o                         
  -6  -3   6        233.14        172.31       114.05 o                         
  -5  -3   6        676.37        605.79        92.77 o                         
  -5  -3   6        226.13        175.65       111.28 o                         
  -4  -3   6        349.27        522.75       133.76 o                         
  -4  -3   6        732.79        458.67       157.44 o                         
  -4  -3   6        116.77        233.54       107.58 o                         
  -3  -3   6        235.77        195.97        97.49 o                         
  -3  -3   6        705.22        856.96       187.20 o                         
  -3  -3   6        990.35        803.44       152.64 o                         
  -2  -3   6        376.50        427.93        64.72 o                         
  -2  -3   6        125.87        176.68        50.52 o                         
  -1  -3   6         44.08         32.75        48.32 o                         
  -1  -3   6        131.85        263.98       122.15 o                         
  -1  -3   6       1600.68       1020.36        90.83 o                         
   0  -3   6         10.21        121.60       190.98 o                         
   0  -3   6          0.12         24.98        36.80 o                         
   1  -3   6         43.51          5.85        38.20 o                         
   1  -3   6        130.14         67.53        99.83 o                         
   2  -3   6         65.86         76.73        42.98 o                         
   2  -3   6        294.60        814.08       214.72 o                         
   3  -3   6        573.46        469.11       163.99 o                         
   3  -3   6       1222.95       1487.80       164.64 o                         
   4  -3   6       1544.26       2052.75       199.06 o                         
   4  -3   6        753.49       1429.54       303.25 o                         
   5  -3   6       1138.26       1507.19       274.42 o                         
   6  -3   6        801.52       1483.40       224.59 o                         
  -6  -2   6         73.81       -115.73       208.40 o                         
  -6  -2   6         16.14        -42.52       100.25 o                         
  -5  -2   6       1379.84       1275.65       136.54 o                         
  -4  -2   6       1672.78       1897.94       171.64 o                         
  -4  -2   6       5003.51       4409.34       144.53 o                         
  -3  -2   6        251.55        286.72        60.10 o                         
  -3  -2   6         84.10         78.34        39.11 o                         
  -2  -2   6       1289.22       1192.28        80.88 o                         
  -2  -2   6        389.32        420.67        92.56 o                         
  -1  -2   6       2495.61       1982.60        84.28 o                         
  -1  -2   6       8586.51       8177.14       294.19 o                         
   0  -2   6      18873.27      16965.05       399.74 o                         
   0  -2   6       6309.75       5388.48       103.64 o                         
   1  -2   6         31.64         33.42        29.32 o                         
   1  -2   6        119.71        120.49       130.94 o                         
   2  -2   6        636.15        685.86       124.54 o                         
   2  -2   6        170.12        184.42        46.88 o                         
   3  -2   6       3753.07       3820.39       282.72 o                         
   3  -2   6       1078.50       1103.78        92.67 o                         
   4  -2   6       3488.37       3575.42       148.72 o                         
   4  -2   6       1166.24       1166.58       102.76 o                         
   5  -2   6         74.50        -33.18        84.18 o                         
   5  -2   6        240.33       1099.48       309.76 o                         
   6  -2   6        357.59        525.06       328.01 o                         
   6  -2   6         92.55        643.17       302.28 o                         
   6  -2   6         30.66         56.04        77.82 o                         
  -7  -1   6          5.29        258.74       201.48 o                         
  -6  -1   6       1424.45       1730.38       235.17 o                         
  -5  -1   6         19.09        100.61        84.02 o                         
  -4  -1   6       1262.79       1125.39        89.48 o                         
  -2  -1   6        109.87        124.40        51.42 o                         
  -2  -1   6       1744.92       1418.24        91.12 o                         
  -1  -1   6         10.58         83.52        51.44 o                         
  -1  -1   6          3.54         26.74        40.73 o                         
   0  -1   6        512.03        526.92        88.49 o                         
   0  -1   6        171.18        114.59        40.86 o                         
   1  -1   6          0.24         -5.49        19.50 o                         
   2  -1   6        559.02        490.70        51.21 o                         
   2  -1   6       1828.29       1577.58       109.07 o                         
   2  -1   6       1672.09       1654.26       135.57 o                         
   3  -1   6         87.36         54.33        45.20 o                         
   3  -1   6         29.21         34.20        42.40 o                         
   4  -1   6        703.60        868.32        72.14 o                         
   4  -1   6       2381.09       2372.90       147.50 o                         
   5  -1   6          7.34         37.41        51.06 o                         
   5  -1   6        931.91       1059.02       219.47 o                         
   6  -1   6        226.18        483.03       121.06 o                         
   6  -1   6        676.52        924.13       205.13 o                         
   6  -1   6        836.34       1201.34       291.10 o                         
  -8   0   6         47.28         91.24       116.12 o                         
  -8   0   6         15.81        -60.12       106.84 o                         
  -7   0   6         34.71        138.44        93.69 o                         
  -7   0   6        129.70        102.81       199.01 o                         
  -6   0   6        790.06        922.00        90.83 o                         
  -6   0   6       2363.15       2097.60       178.64 o                         
  -5   0   6       2289.63       2012.06        95.69 o                         
  -5   0   6        765.47        714.84        61.14 o                         
  -4   0   6         96.58        100.00        31.72 o                         
  -4   0   6        374.79        361.04        76.55 o                         
  -3   0   6          5.34          4.94        21.00 o                         
  -3   0   6        363.90        270.56        90.12 o                         
  -2   0   6       5985.43       5486.35        71.26 o                         
  -2   0   6      17903.16      19036.89       243.87 o                         
  -1   0   6       3861.98       3680.85       146.60 o                         
  -1   0   6      11551.66      12400.88       306.37 o                         
   0   0   6        457.51        592.65        91.66 o                         
   0   0   6       1710.81       1745.37       117.31 o                         
   1   0   6         29.30         59.80        24.62 o                         
   1   0   6        205.11         96.62       118.19 o                         
   2   0   6       9101.27       8262.79       168.19 o                         
   3   0   6       3836.88       4193.79       145.96 o                         
   4   0   6        940.52        893.35       128.43 o                         
   5   0   6        369.34        344.67       126.35 o                         
   5   0   6        583.88        396.82       245.47 o                         
   6   0   6        109.64        176.50       104.30 o                         
  -8   1   6         52.91        -81.74       105.98 o                         
  -8   1   6        222.30        746.64       221.29 o                         
  -7   1   6        150.95         46.48        63.38 o                         
  -7   1   6        451.51        508.26       115.10 o                         
  -6   1   6        404.92        348.74        54.93 o                         
  -6   1   6        135.37        116.41        54.44 o                         
  -5   1   6        129.49        186.01        52.50 o                         
  -5   1   6       1528.33       1164.48       134.56 o                         
  -4   1   6         49.66        127.73        39.41 o                         
  -4   1   6       2507.79       2668.91       120.86 o                         
  -3   1   6        117.92        183.89        49.08 o                         
  -3   1   6         39.42         40.02        32.82 o                         
  -2   1   6          4.19         -3.53        21.91 o                         
  -2   1   6         12.52         -7.26        46.71 o                         
  -1   1   6        571.35        656.01        50.84 o                         
  -1   1   6        152.79        167.43        35.49 o                         
   0   1   6        799.07        796.06        95.54 o                         
   0   1   6        267.15        246.22        32.57 o                         
   0   1   6        828.71        867.98        80.41 o                         
   1   1   6        424.35        354.86        51.75 o                         
   1   1   6       1269.28       1318.92       119.41 o                         
   2   1   6        235.63        218.93        49.72 o                         
   2   1   6        746.03        637.37        75.92 o                         
   3   1   6       2940.35       3134.55       131.40 o                         
   3   1   6        608.73        700.06       115.38 o                         
   4   1   6        742.65        964.21       135.33 o                         
   4   1   6        138.84        154.14        82.02 o                         
   5   1   6       1072.82        948.24       157.08 o                         
   5   1   6        235.09         55.53       189.28 o                         
   6   1   6         63.67        628.45       213.29 o                         
  -8   2   6        966.13       1453.70       238.24 o                         
  -7   2   6       1973.84       2000.77       209.11 o                         
  -6   2   6        418.62        546.37       189.08 o                         
  -5   2   6        190.53        147.96        84.70 o                         
  -4   2   6       1199.57       1305.59        96.49 o                         
  -4   2   6       2946.81       3022.32       121.67 o                         
  -3   2   6      16544.91      18565.01       273.40 o                         
  -3   2   6       4434.55       4426.29       201.66 o                         
  -3   2   6       4448.31       4466.42       182.23 o                         
  -2   2   6        347.18        442.72        55.09 o                         
  -2   2   6       1298.22       1413.96        75.44 o                         
  -1   2   6        471.54        529.36        65.29 o                         
  -1   2   6       1410.45       1534.19        75.26 o                         
   0   2   6       1142.37        935.21        74.23 o                         
   0   2   6       3416.97       3339.94       108.88 o                         
   1   2   6       8484.25       8167.07       151.70 o                         
   1   2   6       2835.66       2622.88       120.43 o                         
   2   2   6        287.04        281.42        52.49 o                         
   2   2   6        874.98        893.84       108.55 o                         
   3   2   6         77.99         20.37        63.30 o                         
   3   2   6         26.07         18.52        74.17 o                         
   4   2   6        714.52        708.38        97.65 o                         
   4   2   6        238.88         62.04        90.96 o                         
   4   2   6       1158.86       1000.28       149.97 o                         
   5   2   6        656.74       1240.79       297.01 o                         
   5   2   6        264.38        315.00       107.00 o                         
   5   2   6         88.39         92.12        97.25 o                         
   6   2   6         58.49        103.60       121.17 o                         
   6   2   6        193.29        251.92       346.94 o                         
  -7   3   6        129.59        154.68        81.00 o                         
  -7   3   6        448.55         96.49       206.16 o                         
  -6   3   6       1168.56        935.71       126.16 o                         
  -6   3   6          0.42        -14.98       100.71 o                         
  -5   3   6        141.59         77.24       150.46 o                         
  -5   3   6        132.69        119.53        96.51 o                         
  -5   3   6         44.36         77.12        96.58 o                         
  -4   3   6          7.16        102.96       167.13 o                         
  -3   3   6        213.24        254.13        85.14 o                         
  -2   3   6        126.24        159.56        87.73 o                         
  -1   3   6       1844.67       1970.07       100.66 o                         
   0   3   6        585.82        750.00        88.80 o                         
   1   3   6       2494.92       2664.27       134.36 o                         
   2   3   6        133.87         65.77        81.16 o                         
   2   3   6         44.76         80.76        89.22 o                         
   3   3   6        419.40        416.47       134.84 o                         
   3   3   6       1254.46       1068.56       146.21 o                         
   4   3   6         83.08        434.55       130.69 o                         
   4   3   6         26.50        -73.16        93.54 o                         
   5   3   6        156.96        175.97       106.36 o                         
   5   3   6        469.49        496.25       115.45 o                         
  -7   4   6         17.78       -324.27       224.37 o                         
  -7   4   6         66.19        -14.76       146.78 o                         
  -6   4   6          2.22         86.81        59.86 o                         
  -6   4   6         19.49        332.46       225.13 o                         
  -6   4   6          6.64         84.73        85.53 o                         
  -5   4   6       1611.21       1793.43       122.99 o                         
  -5   4   6       6340.36       5967.00       281.70 o                         
  -4   4   6       1160.00       1241.17       102.73 o                         
  -4   4   6       4337.69       4176.80       200.42 o                         
  -3   4   6         66.71          7.45        52.70 o                         
  -3   4   6        221.18        357.48       117.84 o                         
  -2   4   6          4.97         35.39        42.57 o                         
  -2   4   6         14.85         -1.47        43.30 o                         
  -1   4   6       1911.79       1381.63        93.10 o                         
  -1   4   6       5720.15       6398.78       223.79 o                         
   0   4   6       1031.28        838.24        95.56 o                         
   1   4   6         32.43         59.44       112.35 o                         
   1   4   6        271.97        140.14       129.61 o                         
   1   4   6         97.02        102.23        86.69 o                         
   2   4   6        248.70        373.59       112.82 o                         
   2   4   6        347.19        958.43       218.90 o                         
   2   4   6         83.14        259.04       132.56 o                         
   3   4   6        219.86        279.90       148.35 o                         
   3   4   6       1067.42       1218.89       179.94 o                         
   4   4   6        162.48        396.77       144.65 o                         
   4   4   6         54.32        184.66       150.15 o                         
  -6   5   6          9.99         90.01        66.14 o                         
  -5   5   6          0.28        -62.26        84.63 o                         
  -5   5   6          0.08        -47.81        55.91 o                         
  -4   5   6        116.53        -43.08       115.70 o                         
  -4   5   6         38.29        119.53        55.15 o                         
  -3   5   6        115.51        100.56        67.99 o                         
  -3   5   6         38.62        117.36        55.78 o                         
  -3   5   6       1071.50       1290.04       220.11 o                         
  -2   5   6        282.57        311.64        88.68 o                         
  -2   5   6        852.49        714.51       103.98 o                         
  -1   5   6        384.84        336.88       108.72 o                         
  -1   5   6        116.62         37.02        57.75 o                         
   0   5   6        469.42        403.41        90.54 o                         
   0   5   6       1404.09       1226.00       115.75 o                         
   1   5   6        114.76         94.41        67.92 o                         
   1   5   6        384.88        571.77       194.14 o                         
   1   5   6        343.27        355.57        86.59 o                         
   2   5   6        775.93        832.71       146.57 o                         
   2   5   6        246.48        189.40       142.80 o                         
   3   5   6         33.68         48.87       141.09 o                         
   3   5   6        107.78        117.09       213.80 o                         
   3   5   6        100.74        -60.63       126.99 o                         
  -5   6   6        314.16        181.54       183.88 o                         
  -3   6   6        581.85        474.34       133.05 o                         
  -2   6   6       3807.57       4724.88       363.88 o                         
  -1   6   6        153.77        225.61       152.77 o                         
  -1   6   6        459.96        438.25        91.84 o                         
  -1   6   6       1490.64       1776.65       257.74 o                         
   0   6   6          7.70         65.85       147.47 o                         
   0   6   6         36.08       -253.15       134.41 o                         
   1   6   6        419.59        329.87       232.93 o                         
   1   6   6        111.28         70.19       152.44 o                         
   2   6   6        113.49        200.59       219.56 o                         
   2   6   6        521.74        673.12       220.66 o                         
   2   6   6        339.46        216.78       157.44 o                         
  -4   7   6         75.36         34.77       177.52 o                         
  -4   7   6        225.40        505.38       136.79 o                         
  -3   7   6         82.79       -109.90       132.79 o                         
  -3   7   6         18.74        161.39       175.20 o                         
  -3   7   6         20.52       -191.76       181.08 o                         
  -2   7   6        534.40        472.07       159.98 o                         
  -2   7   6        552.14        416.19       181.49 o                         
  -1   7   6        167.99        258.14       237.52 o                         
  -1   7   6        160.90        222.30       154.50 o                         
   0   7   6        706.42        638.96       230.01 o                         
   0   7   6        692.56        381.58       161.29 o                         
   0   7   6        451.52        -24.02       275.24 o                         
   1  -8   7          9.60        189.75        77.49 o                         
   1  -8   7         28.71         16.74       178.38 o                         
  -3  -7   7        321.64        528.83       204.09 o                         
  -3  -7   7        321.64        406.13       158.33 o                         
  -3  -7   7        107.53        256.78       368.33 o                         
  -2  -7   7        256.79        177.31        66.49 o                         
  -2  -7   7        768.10        908.19       112.45 o                         
  -1  -7   7         14.88        104.51        64.70 o                         
  -1  -7   7         44.52        164.52       166.01 o                         
   0  -7   7          3.55         84.62        63.09 o                         
   0  -7   7         10.63         -0.34       162.18 o                         
   1  -7   7        280.13        447.85        80.88 o                         
   1  -7   7        837.90       1024.02       265.73 o                         
   1  -7   7        915.24        799.55       142.58 o                         
   2  -7   7       2148.28       2448.53       236.24 o                         
   2  -7   7       2105.03       1761.10       525.88 o                         
   2  -7   7        703.76        811.97       106.33 o                         
   3  -7   7         10.03        -93.20        68.33 o                         
   3  -7   7        144.64        731.93       313.45 o                         
   4  -7   7         48.58        253.02       328.07 o                         
   4  -7   7         16.24        -47.75        65.01 o                         
  -4  -6   7        391.02        156.91       334.42 o                         
  -4  -6   7        352.05        489.49       287.91 o                         
  -3  -6   7         11.17        110.93       214.23 o                         
  -2  -6   7        710.21        816.16        99.83 o                         
  -1  -6   7         64.91        686.89       366.66 o                         
  -1  -6   7         50.37         18.74        90.59 o                         
   0  -6   7        591.55        983.30       380.83 o                         
   1  -6   7          0.05        -13.83       119.39 o                         
   1  -6   7          0.16        152.85       144.87 o                         
   2  -6   7          0.04         -1.13        56.20 o                         
   2  -6   7        105.27        346.69       280.09 o                         
   3  -6   7        303.67        139.37       292.21 o                         
   3  -6   7          3.09         62.27        61.23 o                         
   4  -6   7        136.56        145.53       183.80 o                         
   4  -6   7         45.65         35.46       118.69 o                         
   5  -6   7          0.14        209.45       149.19 o                         
   5  -6   7          2.85        679.09       249.93 o                         
  -5  -5   7         54.52        126.74       201.01 o                         
  -5  -5   7        230.12        812.49       312.63 o                         
  -5  -5   7        163.08         93.19       164.56 o                         
  -4  -5   7        307.76        301.08       181.90 o                         
  -4  -5   7        920.53       1236.54       155.86 o                         
  -3  -5   7        885.52       1000.01       219.90 o                         
  -3  -5   7        296.05        314.98       165.13 o                         
  -2  -5   7         45.03         55.43       152.11 o                         
  -2  -5   7         15.05         55.77       100.84 o                         
  -1  -5   7         60.88        163.28        74.63 o                         
  -1  -5   7        182.10         42.87       134.00 o                         
   0  -5   7       1527.49       1860.62       143.95 o                         
   0  -5   7       4568.90       4604.55       356.64 o                         
   1  -5   7       3006.35       3365.97       368.54 o                         
   1  -5   7        899.08        967.21       113.12 o                         
   2  -5   7         65.56         -8.57        90.59 o                         
   2  -5   7        337.48        697.76       289.92 o                         
   3  -5   7         81.11        -66.46       262.83 o                         
   4  -5   7       2587.11       2652.33       189.15 o                         
   5  -5   7       1173.51       1445.81       322.99 o                         
  -6  -4   7         45.97        142.34       176.59 o                         
  -5  -4   7        267.18        191.61        96.26 o                         
  -5  -4   7         89.33         21.93       134.86 o                         
  -4  -4   7        281.36        329.06       140.64 o                         
  -4  -4   7         94.07        -45.92       120.43 o                         
  -3  -4   7        549.39        315.58       168.13 o                         
  -3  -4   7        823.67       1009.34       169.64 o                         
  -3  -4   7        183.67        320.17       145.12 o                         
  -2  -4   7        149.06        118.63       130.90 o                         
  -2  -4   7         49.84         90.40        59.82 o                         
  -1  -4   7        223.71        342.06       189.86 o                         
  -1  -4   7         74.79         25.99        52.94 o                         
   0  -4   7          3.21         34.09        52.20 o                         
   0  -4   7         42.04       -411.31       241.57 o                         
   1  -4   7        614.71       1105.79       288.41 o                         
   1  -4   7          0.01        -48.33        74.90 o                         
   2  -4   7         39.74         31.90        68.80 o                         
   2  -4   7        118.88        194.08       138.13 o                         
   3  -4   7         96.87        166.45        71.72 o                         
   4  -4   7        310.59        775.59       243.29 o                         
   4  -4   7         83.06         44.46        88.86 o                         
   4  -4   7        393.74        850.97       171.21 o                         
   5  -4   7         96.03         99.65       110.09 o                         
   6  -4   7        164.35        951.18       387.00 o                         
  -6  -3   7       1063.33       1476.80       212.63 o                         
  -5  -3   7       1941.96       2185.41       224.40 o                         
  -4  -3   7        415.25        514.80       153.94 o                         
  -3  -3   7         87.00        243.08       186.41 o                         
  -3  -3   7        311.58        453.00       165.50 o                         
  -3  -3   7        224.57        302.71       141.29 o                         
  -2  -3   7       1246.92       1059.49       202.32 o                         
  -2  -3   7       3260.56       3264.76       236.16 o                         
  -1  -3   7       3362.71       2612.44       112.32 o                         
  -1  -3   7      10107.38       9438.78       382.72 o                         
   0  -3   7        169.82        269.22        55.96 o                         
   0  -3   7       1082.83       1039.16       217.93 o                         
   1  -3   7        219.06        225.10        51.63 o                         
   1  -3   7        655.23        632.05       145.80 o                         
   2  -3   7       2914.18       2836.60       276.93 o                         
   2  -3   7        704.48        709.92        75.26 o                         
   3  -3   7       1717.82       1538.86       106.16 o                         
   3  -3   7       6423.58       6101.85       334.92 o                         
   4  -3   7        616.71        905.41       140.72 o                         
   4  -3   7        155.72        285.75        75.80 o                         
   5  -3   7          0.17         16.18        53.95 o                         
   5  -3   7          0.51         73.82       190.92 o                         
   6  -3   7        338.08        624.55       296.61 o                         
   6  -3   7        108.53        163.64        70.08 o                         
  -7  -2   7        143.89        139.61       152.59 o                         
  -6  -2   7          0.59         72.93       102.64 o                         
  -6  -2   7          0.20        127.96       123.39 o                         
  -5  -2   7        771.83        830.79       271.84 o                         
  -4  -2   7         29.62         59.46        54.75 o                         
  -4  -2   7          9.90         31.36        73.95 o                         
  -3  -2   7        209.18        250.33        53.77 o                         
  -3  -2   7        625.68        604.33        71.38 o                         
  -2  -2   7         33.45         13.30        65.95 o                         
  -2  -2   7          3.27        -34.47        66.84 o                         
  -1  -2   7          0.67        -42.59        47.77 o                         
  -1  -2   7        488.13        777.42       177.96 o                         
   0  -2   7       1076.93       1082.79       141.07 o                         
   1  -2   7        625.16        660.23       132.21 o                         
   2  -2   7        940.01       1066.52       169.65 o                         
   3  -2   7       2234.14       2525.91       234.05 o                         
   4  -2   7         10.89         76.64        72.13 o                         
   4  -2   7         32.58        166.46       124.03 o                         
   5  -2   7        249.43        321.73        67.89 o                         
   5  -2   7        907.65        692.09       293.00 o                         
   6  -2   7         12.94         75.27        78.05 o                         
   6  -2   7         54.12        568.53       331.60 o                         
  -7  -1   7        713.92        607.96       143.87 o                         
  -7  -1   7        238.68        227.68       136.57 o                         
  -6  -1   7        373.10        662.03       140.42 o                         
  -6  -1   7       1487.82       1497.51       220.80 o                         
  -5  -1   7         19.16         32.53        55.48 o                         
  -5  -1   7          6.41         36.85        49.68 o                         
  -4  -1   7          0.06         50.35        43.63 o                         
  -4  -1   7          0.02        -48.84        39.94 o                         
  -3  -1   7       3478.94       3557.89       111.46 o                         
  -3  -1   7      10722.48      10525.79       312.39 o                         
  -2  -1   7       2624.90       2240.08        61.71 o                         
  -2  -1   7       8393.00       7740.41       141.76 o                         
  -1  -1   7        276.89        304.20        72.67 o                         
  -1  -1   7        828.20        819.06        96.49 o                         
   0  -1   7         22.73        197.82        89.66 o                         
   0  -1   7          0.27         17.81        48.93 o                         
   1  -1   7       3388.68       3379.21        73.81 o                         
   1  -1   7      12671.56      10864.44       310.09 o                         
   2  -1   7       4883.51       4864.86       230.73 o                         
   2  -1   7       1632.67       1500.76        79.06 o                         
   2  -1   7       6665.10       5622.43       172.64 o                         
   3  -1   7          4.80        -23.16        37.78 o                         
   3  -1   7        623.09        655.63       175.18 o                         
   3  -1   7         14.36        -66.78        73.14 o                         
   4  -1   7         57.70         79.48        47.69 o                         
   4  -1   7        188.55        185.39       184.63 o                         
   5  -1   7        848.67        985.46       239.09 o                         
   5  -1   7        283.73        389.67       101.68 o                         
   6  -1   7         90.55        155.74        99.83 o                         
   6  -1   7        270.85        472.56       208.66 o                         
  -7   0   7        360.92        330.10       264.58 o                         
  -7   0   7         83.25         78.86        95.35 o                         
  -6   0   7        440.13        451.59       112.96 o                         
  -6   0   7        147.14        102.78        56.67 o                         
  -5   0   7        225.92        189.40        53.38 o                         
  -5   0   7         75.53        120.32        51.01 o                         
  -4   0   7        148.04        210.54        37.54 o                         
  -4   0   7        476.74        402.50        87.51 o                         
  -3   0   7        166.50        106.35        73.48 o                         
  -3   0   7         30.42         28.41        21.76 o                         
  -2   0   7          6.34          2.24        19.17 o                         
  -2   0   7         18.95         49.37        33.68 o                         
  -1   0   7         39.61        115.26        57.61 o                         
  -1   0   7        118.48        109.41        51.41 o                         
   0   0   7        305.90        244.98        68.34 o                         
   0   0   7       1143.88       1128.31       104.61 o                         
   1   0   7         99.83        137.17        28.58 o                         
   1   0   7        315.99        195.25       110.85 o                         
   1   0   7        298.61        374.56        84.94 o                         
   2   0   7        838.99        866.92        70.65 o                         
   2   0   7       2509.53       2253.94       143.57 o                         
   3   0   7        164.89        217.78        56.45 o                         
   3   0   7       2003.71       2076.12       117.82 o                         
   4   0   7       1216.86       1222.43       131.62 o                         
   4   0   7        400.95        510.11        85.06 o                         
   5   0   7         62.53        227.99        92.12 o                         
   5   0   7        187.04        302.43       145.74 o                         
   5   0   7        219.88        203.25       262.53 o                         
   6   0   7        151.29        176.45       119.72 o                         
  -7   1   7        351.84         95.96        58.90 o                         
  -7   1   7        260.25        287.04       116.44 o                         
  -6   1   7        146.59        122.42       171.28 o                         
  -6   1   7         45.66         98.88        81.31 o                         
  -6   1   7        136.58        144.12        69.36 o                         
  -5   1   7       2182.82       2262.41       175.68 o                         
  -4   1   7      14202.93      16222.88       261.26 o                         
  -3   1   7       2253.88       2346.19        97.18 o                         
  -2   1   7       2340.52       2490.17       169.22 o                         
  -1   1   7       3817.58       4200.05       117.08 o                         
   0   1   7      13924.17      14748.45       394.45 o                         
   1   1   7       1336.61       1465.33        73.84 o                         
   2   1   7          6.64         50.98        66.43 o                         
   2   1   7         19.89         39.48       102.79 o                         
   3   1   7       1034.97       1195.16       120.30 o                         
   3   1   7        346.00        415.75        78.11 o                         
   4   1   7       1062.42       1086.58       237.62 o                         
   4   1   7        354.33        265.49        80.50 o                         
   4   1   7       1059.84       1079.89       124.20 o                         
   5   1   7        270.80        388.67        90.15 o                         
   5   1   7         90.53         39.40       105.25 o                         
   6   1   7         68.99        -85.00       190.62 o                         
  -7   2   7          5.85        -32.85        68.84 o                         
  -7   2   7         17.49         20.49        68.16 o                         
  -6   2   7        800.25        668.92       115.77 o                         
  -6   2   7        130.97         84.08        55.91 o                         
  -5   2   7        102.15        -29.12       100.07 o                         
  -5   2   7         16.96         28.98        48.93 o                         
  -4   2   7         91.86        117.50        54.10 o                         
  -4   2   7         30.71          8.35        37.33 o                         
  -3   2   7         23.12        -13.52       124.99 o                         
  -3   2   7          5.28         17.59        34.17 o                         
  -2   2   7        492.24        460.60        57.74 o                         
  -2   2   7        131.64        168.10        46.07 o                         
  -1   2   7        139.04        136.03        62.98 o                         
  -1   2   7         46.48         22.68        40.83 o                         
  -1   2   7        148.81         65.49        90.03 o                         
   0   2   7        494.64        442.44       109.21 o                         
   0   2   7       1470.42       1470.39        82.32 o                         
   0   2   7        491.59        480.53       107.18 o                         
   1   2   7       3156.34       3387.64       122.30 o                         
   1   2   7        261.97        273.52       103.95 o                         
   2   2   7       2744.32       3055.93       278.57 o                         
   2   2   7       2478.03       3202.73       206.19 o                         
   2   2   7        677.82        492.17       172.69 o                         
   3   2   7        126.48        -14.95       180.24 o                         
   3   2   7        341.06        395.79        97.15 o                         
   4   2   7       1306.48       1406.25       150.47 o                         
   4   2   7        366.07        340.55       205.53 o                         
   5   2   7        163.50        248.33       167.53 o                         
  -7   3   7          2.31        -34.70       112.26 o                         
  -7   3   7         64.52        -74.70       217.96 o                         
  -6   3   7        798.99        837.36        99.84 o                         
  -6   3   7       2459.93       2204.28       153.52 o                         
  -5   3   7       1277.62       1323.13       103.61 o                         
  -5   3   7       3821.52       3246.72       144.50 o                         
  -4   3   7         28.90        105.94        47.97 o                         
  -4   3   7        136.36        140.37       156.16 o                         
  -3   3   7        458.08        453.30        69.42 o                         
  -3   3   7        122.50        199.23        52.12 o                         
  -2   3   7       2372.62       2030.13       104.64 o                         
  -2   3   7       8579.71       9437.92       207.57 o                         
  -1   3   7       2132.02       1792.06       103.67 o                         
  -1   3   7       6377.14       6522.27       172.55 o                         
   0   3   7         25.53        -65.11        61.35 o                         
   0   3   7          5.77         -2.38        45.04 o                         
   1   3   7         12.69         59.27        52.24 o                         
   1   3   7         45.27         24.04        90.62 o                         
   2   3   7        562.07        473.67        89.26 o                         
   2   3   7       1681.22       1818.81       107.55 o                         
   3   3   7        685.59        628.55       123.41 o                         
   3   3   7        229.21        327.59       141.63 o                         
   4   3   7         97.42         70.23       113.98 o                         
   4   3   7        292.13        397.81       346.74 o                         
  -7   4   7        172.68        155.60       159.25 o                         
  -6   4   7         81.56        468.90       230.19 o                         
  -5   4   7         39.30        -50.45       208.69 o                         
  -4   4   7          9.26        151.21       107.43 o                         
  -3   4   7        109.49         45.73        96.91 o                         
  -3   4   7        414.52        130.42       190.52 o                         
  -2   4   7        147.31        100.37        51.40 o                         
  -2   4   7         49.25        109.04        99.73 o                         
  -1   4   7        404.64        403.06        71.09 o                         
  -1   4   7       1866.79       1984.73       196.73 o                         
   0   4   7         35.84         76.67        56.89 o                         
   0   4   7       1509.68       1560.71       128.51 o                         
   1   4   7        495.73        507.38        84.49 o                         
   1   4   7       1482.79       1244.44       104.14 o                         
   2   4   7         63.67         80.60        63.59 o                         
   2   4   7         21.29        186.22       144.10 o                         
   3   4   7        961.39       1252.17       152.80 o                         
   3   4   7        305.77        417.61       161.75 o                         
   4   4   7         22.46         10.43       132.06 o                         
   4   4   7         22.88       -393.01       311.15 o                         
   4   4   7          7.51        254.70       165.79 o                         
  -6   5   7        371.62        708.36       154.12 o                         
  -6   5   7        109.69        141.91        73.18 o                         
  -5   5   7        412.51        359.51        95.16 o                         
  -5   5   7        110.31        115.48        67.68 o                         
  -4   5   7        260.45        367.17       119.05 o                         
  -4   5   7         81.41         13.18        66.99 o                         
  -3   5   7       5070.94       4800.12       215.59 o                         
  -3   5   7       5074.93       4375.10       328.26 o                         
  -3   5   7       1695.33       1642.47       244.21 o                         
  -2   5   7        307.81        519.23       164.87 o                         
  -2   5   7       2491.10       2961.89       190.07 o                         
  -1   5   7        211.44         37.49       131.85 o                         
   0   5   7        421.85        306.17       107.37 o                         
   1   5   7       1759.31       2536.93       287.67 o                         
   1   5   7       1162.75       1205.35       147.84 o                         
   2   5   7        644.80        564.85       264.97 o                         
   3   5   7        524.29        783.05       231.77 o                         
   3   5   7        520.03        833.45       252.33 o                         
  -5   6   7         55.65       -156.70       142.93 o                         
  -5   6   7         18.05       -113.13        71.19 o                         
  -4   6   7         46.49         15.28        76.41 o                         
  -4   6   7         15.54        -31.11        71.28 o                         
  -3   6   7        142.18         82.36        66.11 o                         
  -2   6   7         70.49         70.59        69.04 o                         
  -1   6   7        733.69        716.00        96.98 o                         
  -1   6   7        245.29        226.71        80.23 o                         
   0   6   7         74.92        254.27       165.18 o                         
   1   6   7        150.16        106.06       158.53 o                         
   1   6   7        480.54        879.34       214.89 o                         
  -2   7   7          0.37       -104.73        70.97 o                         
  -2   7   7          0.12        110.95        83.57 o                         
  -2  -7   8          6.86        -23.17        70.32 o                         
  -1  -7   8         53.34         29.22        69.16 o                         
  -1  -7   8        159.56        329.67       371.01 o                         
   0  -7   8          1.94         68.20       318.28 o                         
   2  -7   8        240.37        110.25       306.59 o                         
  -4  -6   8        351.75        677.81       324.27 o                         
  -4  -6   8        106.14        594.05       293.94 o                         
  -4  -6   8        317.48        743.00       220.00 o                         
  -3  -6   8          1.73         95.70       195.72 o                         
  -3  -6   8          5.18        101.39        56.64 o                         
  -2  -6   8         54.79        264.02       188.90 o                         
  -2  -6   8         18.32         23.35        52.30 o                         
  -1  -6   8       1878.35       2017.83       281.03 o                         
  -1  -6   8        627.98        767.48        82.10 o                         
   0  -6   8       1716.07       1801.48       303.81 o                         
   0  -6   8        573.72        628.77        81.82 o                         
   1  -6   8         30.57         62.99        53.16 o                         
   1  -6   8         91.45        -28.69       142.81 o                         
   2  -6   8        146.91        324.82       303.63 o                         
   2  -6   8          0.46        -12.33        55.21 o                         
   3  -6   8        576.48        650.77        94.37 o                         
   3  -6   8       1801.59       2331.26       377.11 o                         
   4  -6   8        320.33        411.53       125.37 o                         
   4  -6   8        958.15        993.78       260.81 o                         
  -5  -5   8        225.34       1139.30       264.96 o                         
  -4  -5   8        124.21        159.15       161.84 o                         
  -4  -5   8        371.53        347.33       195.59 o                         
  -3  -5   8        102.71        310.49       101.93 o                         
  -3  -5   8         34.34        137.12       172.31 o                         
  -2  -5   8        617.30        382.12       102.57 o                         
  -2  -5   8        103.71         43.23       157.81 o                         
  -2  -5   8        310.21        478.16       178.95 o                         
  -1  -5   8         27.35         74.19        73.21 o                         
  -1  -5   8         81.81         -3.19       141.55 o                         
   0  -5   8         73.82        -62.20       138.52 o                         
   0  -5   8         24.68        -12.38        67.96 o                         
   1  -5   8          4.70          2.02        67.00 o                         
   1  -5   8        451.54        873.67       311.25 o                         
   2  -5   8        105.47        416.20       290.33 o                         
   2  -5   8         16.62         26.15        67.84 o                         
   3  -5   8         13.85         41.56        44.51 o                         
   3  -5   8         41.42          5.19       166.46 o                         
   4  -5   8         70.12         29.41        56.90 o                         
   4  -5   8        281.59        808.63       159.70 o                         
   5  -5   8         71.54        331.70       269.86 o                         
   5  -5   8         19.13        -58.16        68.94 o                         
  -6  -4   8        108.72        301.99       196.61 o                         
  -5  -4   8         77.37        358.77       167.62 o                         
  -5  -4   8        231.43        337.36       106.58 o                         
  -4  -4   8          1.09        144.28       152.29 o                         
  -4  -4   8         11.25         75.03       245.51 o                         
  -3  -4   8       1146.94       1488.74       280.65 o                         
  -2  -4   8       5805.47       6317.12       390.58 o                         
  -1  -4   8       1671.17       1398.53       203.94 o                         
   2  -4   8       5801.31       4756.54       411.87 o                         
   3  -4   8        719.91       1626.52       326.04 o                         
   3  -4   8        201.73        229.75        95.80 o                         
   4  -4   8         20.62        -24.22        65.19 o                         
   5  -4   8        118.94        220.44        75.49 o                         
   5  -4   8        408.37       1538.30       413.84 o                         
  -6  -3   8        392.24        659.20       161.92 o                         
  -6  -3   8        131.13        443.63       155.70 o                         
  -5  -3   8         94.37         82.99       149.32 o                         
  -5  -3   8         31.55         49.79       113.61 o                         
  -5  -3   8        111.45         70.16       240.81 o                         
  -4  -3   8        883.75        843.60       174.47 o                         
  -4  -3   8        610.86        732.19       185.81 o                         
  -4  -3   8        204.22        294.45       117.24 o                         
  -3  -3   8        342.94        458.42       142.03 o                         
  -3  -3   8         87.59         74.38       115.08 o                         
  -3  -3   8         29.28        -50.02        55.15 o                         
  -2  -3   8        334.88        436.00       136.95 o                         
  -2  -3   8        111.96         53.23        53.11 o                         
  -1  -3   8       1183.00       1676.34       247.81 o                         
  -1  -3   8         14.09         51.45        43.45 o                         
   0  -3   8          6.01         52.03        43.02 o                         
   0  -3   8        736.48        850.60       213.68 o                         
   1  -3   8         10.16        -16.03        39.04 o                         
   1  -3   8         30.38        -13.41        93.84 o                         
   2  -3   8        165.55        114.02        55.32 o                         
   2  -3   8        905.11        745.33       224.51 o                         
   3  -3   8         27.38         58.23        63.93 o                         
   3  -3   8         30.56       -291.20       192.50 o                         
   4  -3   8        616.80        735.21       159.64 o                         
   5  -3   8         49.25         -2.76        99.79 o                         
   5  -3   8        526.07       1097.38       185.67 o                         
   5  -3   8        147.32        518.18       229.28 o                         
   6  -3   8        121.38        119.82       118.43 o                         
   6  -3   8        542.38        397.72       407.03 o                         
  -7  -2   8        305.29        412.38       210.41 o                         
  -6  -2   8         58.13         82.70       233.94 o                         
  -6  -2   8         76.69         17.53       260.35 o                         
  -5  -2   8          5.03        -58.48       102.12 o                         
  -5  -2   8         15.04        -71.55       114.46 o                         
  -4  -2   8       1158.41        981.14        87.90 o                         
  -4  -2   8       3464.95       3376.66       134.75 o                         
  -3  -2   8       4275.66       3826.14       126.78 o                         
  -3  -2   8       1429.45       1255.67        87.00 o                         
  -2  -2   8        393.68        456.23        70.78 o                         
  -2  -2   8         10.28          8.59        45.52 o                         
  -1  -2   8         55.10         91.11        28.88 o                         
  -1  -2   8        341.12        516.53       151.68 o                         
   0  -2   8       2420.01       2254.05       156.25 o                         
   0  -2   8       7238.56       5808.79       258.49 o                         
   1  -2   8       2381.00       2151.09        84.34 o                         
   1  -2   8       7121.86       6456.38       277.45 o                         
   2  -2   8          1.40        -16.35        40.91 o                         
   2  -2   8          5.25          7.91       112.34 o                         
   3  -2   8         17.48        486.77       194.98 o                         
   3  -2   8          0.11        123.99        50.36 o                         
   4  -2   8        517.40        679.80        97.44 o                         
   4  -2   8       1547.61       1324.33       215.84 o                         
   5  -2   8        237.34        248.42        75.95 o                         
   6  -2   8         36.69         -6.95        76.90 o                         
  -6  -1   8        116.68        -92.18       240.87 o                         
  -5  -1   8        619.56        372.90       140.80 o                         
  -4  -1   8         81.79        -39.08        64.68 o                         
  -3  -1   8       1426.03       1580.98       169.67 o                         
  -2  -1   8       2213.67       2221.70       181.79 o                         
  -1  -1   8         56.05        146.67        79.67 o                         
   0  -1   8         69.46        170.64        73.34 o                         
   0  -1   8         23.22        -43.69        48.94 o                         
   1  -1   8        390.51        313.78        96.69 o                         
   1  -1   8       1460.25       1381.44       131.54 o                         
   2  -1   8        242.19        331.93        96.95 o                         
   2  -1   8         80.97        106.60        40.22 o                         
   3  -1   8        362.41        416.87        65.49 o                         
   3  -1   8       1084.00       1046.48       154.34 o                         
   4  -1   8         19.76        178.51        71.23 o                         
   4  -1   8         89.30        421.41       136.04 o                         
   5  -1   8        919.03       1136.98       194.02 o                         
   5  -1   8        253.10        376.66        90.04 o                         
   6  -1   8          6.73         -2.49        73.83 o                         
   6  -1   8         20.13       -216.31       214.03 o                         
  -7   0   8          1.11          8.15        77.86 o                         
  -7   0   8          5.53        479.20       224.14 o                         
  -6   0   8        371.50        486.70        79.66 o                         
  -6   0   8        124.20        214.89        65.04 o                         
  -5   0   8       1672.12       1367.70        92.97 o                         
  -5   0   8       5001.53       4549.80       145.58 o                         
  -4   0   8        318.19        366.71        58.39 o                         
  -4   0   8       1560.60       1445.99       108.12 o                         
  -3   0   8        311.58        254.69        44.37 o                         
  -3   0   8        941.91        926.79        94.34 o                         
  -2   0   8       1299.31       1410.81        72.35 o                         
  -2   0   8        434.39        566.10        99.70 o                         
  -1   0   8       4383.75       4256.42       191.54 o                         
  -1   0   8      13112.34      13405.26       376.81 o                         
   0   0   8        835.57       1154.03       117.00 o                         
   0   0   8       3124.53       3308.19       133.97 o                         
   1   0   8        220.26        390.70        91.78 o                         
   1   0   8       1270.44       1049.74        96.44 o                         
   1   0   8         73.64         74.11        46.99 o                         
   1   0   8        150.23        308.02        82.57 o                         
   1   0   8        372.92        220.62       128.32 o                         
   2   0   8        727.30        832.73       122.18 o                         
   3   0   8       2675.42       2677.71       160.84 o                         
   4   0   8        747.76        894.35       149.40 o                         
   5   0   8        342.93        366.03       300.10 o                         
   6   0   8         72.43        177.06       126.52 o                         
  -7   1   8        104.50         19.33        90.92 o                         
  -7   1   8        312.57        390.04       109.59 o                         
  -6   1   8         34.00         33.65        58.19 o                         
  -6   1   8        101.70        118.48        56.44 o                         
  -5   1   8         98.38        166.43        54.29 o                         
  -5   1   8        313.25        416.07       151.47 o                         
  -4   1   8          2.35         74.16        40.34 o                         
  -4   1   8       1437.53       1544.27       112.21 o                         
  -3   1   8         13.12         57.67        44.97 o                         
  -3   1   8          4.39         24.37        34.80 o                         
  -2   1   8         73.85        299.42        99.17 o                         
  -2   1   8         39.07          5.01        61.97 o                         
  -2   1   8         13.06          4.00        40.08 o                         
  -1   1   8        226.59        221.18        76.70 o                         
  -1   1   8        847.31        745.07       113.52 o                         
   0   1   8        205.77        187.08        74.31 o                         
   0   1   8        615.50        732.54       130.01 o                         
   1   1   8       1905.00       1688.61        77.38 o                         
   1   1   8        636.88        657.67        74.65 o                         
   2   1   8        149.46        216.66        60.03 o                         
   2   1   8        534.66        505.20       127.22 o                         
   3   1   8        374.63        526.01       106.83 o                         
   3   1   8       1120.61        831.50       162.12 o                         
   4   1   8        372.84         73.90       140.56 o                         
   5   1   8        427.60        184.90       211.15 o                         
   5   1   8        427.63       -740.61       413.46 o                         
  -7   2   8       1761.18       1370.39       156.21 o                         
  -6   2   8       3495.09       3287.02       252.24 o                         
  -5   2   8        250.29         39.62       121.04 o                         
  -4   2   8        387.02        488.90        73.16 o                         
  -3   2   8       1981.81       1806.22       129.46 o                         
  -3   2   8       7703.18       8314.89       200.78 o                         
  -2   2   8      10106.41      10628.17       203.31 o                         
  -2   2   8       2702.70       2703.01       104.58 o                         
  -1   2   8         36.98        200.15        80.73 o                         
  -1   2   8          2.35         -3.24        42.48 o                         
   0   2   8         36.86        144.44        46.62 o                         
   0   2   8         12.32        -20.55        44.96 o                         
   1   2   8       2795.48       2698.65       111.02 o                         
   1   2   8        933.47        918.27        91.09 o                         
   2   2   8        667.35        773.87        93.31 o                         
   2   2   8       1998.35       2229.88       153.14 o                         
   3   2   8         97.16        178.67        77.05 o                         
   3   2   8        290.61        287.78       124.00 o                         
   4   2   8        266.19        383.43       146.67 o                         
   4   2   8         88.99       -157.08        88.60 o                         
   5   2   8        403.06        168.70       188.67 o                         
   5   2   8         77.99         -3.54       109.64 o                         
  -7   3   8         38.31         55.92       180.37 o                         
  -7   3   8          2.65         81.02       121.72 o                         
  -6   3   8        297.49        316.79       131.28 o                         
  -6   3   8         55.40         62.20        69.73 o                         
  -5   3   8         15.98         -1.25        63.44 o                         
  -5   3   8          5.34         72.73        58.17 o                         
  -4   3   8          8.90         90.60        85.80 o                         
  -4   3   8        152.90        269.37       168.96 o                         
  -2   3   8        883.82       1033.11       151.83 o                         
  -1   3   8        395.38        688.54        98.89 o                         
   0   3   8       2183.07       2174.98       153.42 o                         
   1   3   8        367.44        322.25       181.94 o                         
   3   3   8         11.54        -36.52       176.25 o                         
   3   3   8          3.10         81.17       133.49 o                         
   4   3   8        178.73         47.66       139.28 o                         
   4   3   8        540.24        445.95       222.07 o                         
  -6   4   8        150.78        129.59        65.99 o                         
  -6   4   8        293.97        848.78       252.25 o                         
  -5   4   8        128.61        441.36       170.38 o                         
  -5   4   8         22.63        -27.25        55.73 o                         
  -4   4   8       7222.63       6738.24       207.46 o                         
  -4   4   8       1931.51       1738.31       112.02 o                         
  -3   4   8        503.55        449.21        81.10 o                         
  -3   4   8       1978.66       2044.04       143.56 o                         
  -2   4   8         80.66         47.39        56.81 o                         
  -2   4   8        241.25        345.82        79.13 o                         
  -1   4   8         83.75         60.07        59.35 o                         
  -1   4   8        258.71         59.84        94.94 o                         
   0   4   8        961.47        799.52        96.51 o                         
   0   4   8       2876.26       3050.66       271.38 o                         
   1   4   8        724.33        780.22       158.29 o                         
   1   4   8        718.92        577.15       147.66 o                         
   2   4   8        302.17        681.89       228.23 o                         
   2   4   8        206.14        215.19       199.94 o                         
   3   4   8         90.02         64.46       145.08 o                         
   3   4   8        298.79        227.74       244.66 o                         
  -6   5   8         20.19         13.92       156.32 o                         
  -5   5   8         10.77         62.76       151.07 o                         
  -5   5   8          2.88        103.81        71.52 o                         
  -4   5   8         40.84         39.78        54.42 o                         
  -4   5   8        125.11        243.14       205.53 o                         
  -3   5   8         66.49        156.15        69.87 o                         
  -3   5   8       1197.70       1063.12       222.41 o                         
  -3   5   8        198.87        124.20        81.17 o                         
  -2   5   8        927.58        894.39       114.21 o                         
  -2   5   8        137.86        110.79        67.25 o                         
  -1   5   8        588.63        547.43       123.93 o                         
  -1   5   8        187.64        167.44        72.36 o                         
   0   5   8        204.34        211.25        80.54 o                         
   0   5   8        611.21        621.63       101.09 o                         
   1   5   8        580.81        622.16       130.07 o                         
   1   5   8        194.18        178.51        86.37 o                         
   1   5   8        594.35        379.42       217.75 o                         
   2   5   8        390.86        744.81       204.33 o                         
   2   5   8        123.98        101.21       168.42 o                         
  -4   6   8        215.47        193.80       132.72 o                         
  -4   6   8        216.18        459.96       275.65 o                         
  -3   6   8         82.79        102.30       135.55 o                         
  -2   6   8        784.27       1043.54       262.22 o                         
  -1   6   8        425.39        339.24       161.91 o                         
  -1   6   8       1272.40       1289.11       141.50 o                         
   0   6   8        162.01        344.50       155.38 o                         
   0   6   8         54.05       -147.35       172.54 o                         
  -2  -7   9        203.97        201.36        78.55 o                         
  -2  -7   9        610.10        534.68       246.89 o                         
  -1  -7   9        225.05        274.32        92.03 o                         
  -1  -7   9        673.14        577.44       228.96 o                         
   0  -7   9          0.79         49.08        77.86 o                         
   0  -7   9          2.38       -117.64       182.08 o                         
   1  -7   9          0.37        224.56       180.83 o                         
   1  -7   9          0.12         -7.95       144.03 o                         
   2  -7   9        308.06        366.39        94.25 o                         
   2  -7   9        921.45       1028.69       220.30 o                         
  -3  -6   9        253.45        596.30       282.90 o                         
  -2  -6   9         33.08        312.34       220.08 o                         
  -1  -6   9        364.25        484.02       266.86 o                         
   0  -6   9        115.75        219.48       407.82 o                         
   1  -6   9          5.01         50.28       146.19 o                         
   2  -6   9          1.14        -70.09        85.23 o                         
   2  -6   9         26.34       1080.52       342.95 o                         
   3  -6   9         18.00          9.12        64.57 o                         
   4  -6   9         38.26        186.99       212.61 o                         
   4  -6   9         12.79        -17.48        78.74 o                         
  -5  -5   9         19.37        339.31       329.94 o                         
  -5  -5   9          3.46        303.93       217.73 o                         
  -5  -5   9         10.34       -123.97       214.31 o                         
  -4  -5   9        270.11        304.12       131.81 o                         
  -4  -5   9         90.31        253.80       195.74 o                         
  -3  -5   9       1655.06       2183.62       331.52 o                         
  -3  -5   9        553.32        745.35       131.55 o                         
  -2  -5   9        162.59         72.01       138.66 o                         
  -2  -5   9        486.34        512.56       192.92 o                         
  -1  -5   9         78.14         82.14        77.66 o                         
  -1  -5   9        233.73        272.67       168.24 o                         
   0  -5   9        188.14        139.26        79.88 o                         
   0  -5   9        562.76        745.47       230.39 o                         
   1  -5   9       3643.02       3929.49       425.15 o                         
   1  -5   9       1216.11       1262.42       116.07 o                         
   2  -5   9        832.55       1128.29       342.24 o                         
   2  -5   9        215.94        169.81       100.16 o                         
   3  -5   9         82.42       -122.89       153.25 o                         
  -5  -4   9        137.18        558.21       339.34 o                         
  -5  -4   9        288.76        432.43       120.85 o                         
  -4  -4   9         73.37        139.80       247.01 o                         
  -4  -4   9         24.53        -66.94       147.92 o                         
  -4  -4   9        142.28        591.03       240.64 o                         
  -3  -4   9        118.22        196.21        77.11 o                         
  -3  -4   9        353.62        410.10       194.84 o                         
  -2  -4   9         24.11         63.02        62.60 o                         
  -2  -4   9         72.12         68.31       139.24 o                         
  -1  -4   9          5.73         93.26        61.87 o                         
  -1  -4   9         17.13         31.49       128.33 o                         
   0  -4   9         13.53        227.04       241.87 o                         
   0  -4   9          0.10         20.91        53.80 o                         
   1  -4   9         21.35         -1.06        56.78 o                         
   1  -4   9        107.02        190.89       242.17 o                         
   2  -4   9         16.64        105.42        61.47 o                         
   2  -4   9         49.78        209.61       153.98 o                         
   3  -4   9        114.57        140.72        76.13 o                         
   3  -4   9        475.56        814.02       303.14 o                         
   4  -4   9         48.60         24.11        79.09 o                         
   4  -4   9        181.74        399.31       243.98 o                         
   5  -4   9        333.38        493.34       416.09 o                         
   5  -4   9        102.22        101.44       114.54 o                         
  -6  -3   9         54.86         34.88       197.59 o                         
  -5  -3   9       1494.36       1484.70       250.76 o                         
  -5  -3   9       1657.49       1724.38       274.25 o                         
  -4  -3   9       3024.64       2985.27       212.08 o                         
  -4  -3   9       2768.47       2740.95       279.87 o                         
  -3  -3   9        218.39        423.80       253.15 o                         
  -2  -3   9         78.07         78.09        57.72 o                         
  -2  -3   9        233.53        294.29       131.56 o                         
  -1  -3   9       4930.85       5033.75       334.11 o                         
  -1  -3   9       1496.21       1356.37        95.36 o                         
   0  -3   9       6161.57       5031.73       317.54 o                         
   0  -3   9       2018.70       1873.05        93.97 o                         
   1  -3   9          1.58        106.37       117.62 o                         
   1  -3   9          0.53         24.26        53.35 o                         
   2  -3   9         22.91          0.72        50.99 o                         
   3  -3   9        612.69        603.08        92.43 o                         
   3  -3   9       2291.07       1948.17       222.85 o                         
   4  -3   9        408.91        397.16        93.33 o                         
   4  -3   9       1648.47       2298.25       368.67 o                         
   5  -3   9        119.72         85.91       297.78 o                         
   5  -3   9         35.70        -13.89        92.07 o                         
   5  -3   9        106.77        380.61       223.84 o                         
  -7  -2   9          5.23       -102.24       160.13 o                         
  -7  -2   9         15.64        287.67       178.42 o                         
  -6  -2   9        156.69        202.46       149.51 o                         
  -6  -2   9        468.68        543.05       207.24 o                         
  -6  -2   9        669.15        832.03       291.92 o                         
  -5  -2   9         34.50         90.67       119.56 o                         
  -5  -2   9         11.53        -27.62        69.01 o                         
  -4  -2   9        176.68        155.87        64.62 o                         
  -4  -2   9       1096.55       1159.14       180.12 o                         
  -4  -2   9        528.47        325.65       126.89 o                         
  -3  -2   9          2.04        113.11        54.99 o                         
  -3  -2   9          6.10        150.53        99.99 o                         
  -2  -2   9         21.93         99.17        47.84 o                         
  -2  -2   9        280.37        381.23       169.81 o                         
  -1  -2   9          5.13         35.69       155.62 o                         
   0  -2   9        290.60        474.39       157.89 o                         
   1  -2   9          7.44        297.47        93.71 o                         
   1  -2   9       1091.03       1224.20       171.26 o                         
   2  -2   9       1136.30       1286.42       189.52 o                         
   4  -2   9        990.66        996.22       199.65 o                         
   5  -2   9          1.80         14.00        69.73 o                         
   5  -2   9        440.09        884.47       322.04 o                         
  -7  -1   9         33.07        139.76       149.17 o                         
  -6  -1   9       1571.85       1314.14       165.99 o                         
  -6  -1   9        525.50        626.21       103.40 o                         
  -6  -1   9       1867.86       2037.93       267.00 o                         
  -5  -1   9        282.77        412.97        78.85 o                         
  -5  -1   9        845.81       1063.06       117.64 o                         
  -4  -1   9         67.53        153.25        55.96 o                         
  -4  -1   9        202.00        249.25        66.75 o                         
  -3  -1   9         62.46         41.11        45.40 o                         
  -3  -1   9        772.47        649.86       159.80 o                         
  -2  -1   9       3321.11       3006.12       171.87 o                         
  -2  -1   9      10101.79       9739.10       333.53 o                         
  -1  -1   9       3259.20       2991.08       185.55 o                         
  -1  -1   9       1089.62       1013.47       115.20 o                         
   0  -1   9        665.34        837.65       142.39 o                         
   0  -1   9        204.02        213.65        86.69 o                         
   1  -1   9         98.09         42.03        69.96 o                         
   1  -1   9        366.81        340.73       104.69 o                         
   2  -1   9       1583.37       1261.85        78.58 o                         
   2  -1   9       4736.05       4573.85       252.18 o                         
   3  -1   9       1205.41       1272.69       252.10 o                         
   3  -1   9        979.17        872.32       146.63 o                         
   4  -1   9        172.66        268.24       285.80 o                         
   5  -1   9        427.70       1298.28       385.31 o                         
   5  -1   9        231.10        535.02       300.75 o                         
  -6   0   9        403.08        438.11       155.24 o                         
  -6   0   9        248.73        271.83       161.03 o                         
  -5   0   9        400.19        515.31       137.15 o                         
  -5   0   9        146.41        110.42        85.51 o                         
  -4   0   9         36.81        264.46        82.04 o                         
  -4   0   9        858.93        772.51        95.88 o                         
  -3   0   9         37.40         55.46        85.63 o                         
  -3   0   9         11.06          9.16        35.48 o                         
  -2   0   9         24.85         28.25        53.92 o                         
  -2   0   9          8.31          1.52        54.97 o                         
  -1   0   9        197.34        134.30        70.04 o                         
  -1   0   9        351.32         70.33       138.33 o                         
  -1   0   9         65.98         41.45        58.92 o                         
   0   0   9        808.75        723.71        84.52 o                         
   0   0   9        216.28        167.74        72.58 o                         
   1   0   9        166.22        321.31       105.83 o                         
   1   0   9        497.19        487.92        78.27 o                         
   2   0   9        210.46        179.36        60.31 o                         
   2   0   9        629.52        752.27       124.36 o                         
   3   0   9        265.73        295.09        75.57 o                         
   3   0   9       1601.82       1390.91       121.86 o                         
   4   0   9        144.18         69.37        78.35 o                         
   4   0   9        828.84       1128.88       210.09 o                         
   5   0   9        242.34        294.66       154.57 o                         
   5   0   9         81.02        213.28       107.55 o                         
   5   0   9        243.38        378.34       310.99 o                         
  -7   1   9        389.85        497.00        94.12 o                         
  -7   1   9       1166.11       1247.58       143.71 o                         
  -6   1   9          3.88         22.79        54.18 o                         
  -6   1   9         11.62         84.92        81.31 o                         
  -6   1   9         48.20       -118.18       207.99 o                         
  -4   1   9       3244.81       3716.88       162.88 o                         
  -3   1   9      10112.32      10768.08       212.69 o                         
  -1   1   9        571.16        706.98        76.72 o                         
   0   1   9       3392.99       3307.03       120.46 o                         
   1   1   9       4535.73       4253.89       124.83 o                         
   1   1   9       1516.39       1078.00       120.54 o                         
   2   1   9        107.16        130.00        92.86 o                         
   2   1   9        329.92        198.49        87.70 o                         
   3   1   9        106.70        262.47       154.09 o                         
   3   1   9         35.35         24.77        66.26 o                         
   4   1   9        148.39        413.76       106.40 o                         
   4   1   9        443.86        316.96       117.61 o                         
   5   1   9        375.88        431.73       251.00 o                         
   5   1   9         53.11       -183.97       114.51 o                         
   5   1   9        158.84        261.76       219.50 o                         
  -7   2   9         84.41         48.35        79.55 o                         
  -7   2   9        252.47        180.62        68.01 o                         
  -6   2   9          1.61         31.48        63.65 o                         
  -6   2   9        795.48        637.71       128.57 o                         
  -5   2   9        276.59        116.72       156.26 o                         
  -5   2   9         15.47         88.14        55.09 o                         
  -4   2   9          2.99         -2.32        46.94 o                         
  -4   2   9          8.93         27.05        67.01 o                         
  -3   2   9        314.64        229.28       156.66 o                         
  -3   2   9         40.78        -14.59        68.53 o                         
  -2   2   9          0.04         20.75        47.81 o                         
  -2   2   9          0.14        -28.48        59.62 o                         
  -1   2   9        433.73        427.91        66.61 o                         
   0   2   9          4.10         53.97        49.43 o                         
   0   2   9        106.64        127.85        85.90 o                         
   0   2   9         12.27        -51.97       130.58 o                         
   1   2   9       1778.30       1696.12       147.87 o                         
   1   2   9       1777.99       2188.76       205.81 o                         
   2   2   9       1003.02       1316.51       187.67 o                         
   3   2   9        936.69       1106.88       118.60 o                         
   4   2   9          0.45        242.15       134.10 o                         
   4   2   9          1.87        159.00       186.62 o                         
  -7   3   9        120.94        -43.65       146.50 o                         
  -7   3   9         35.75        -39.63        82.95 o                         
  -6   3   9        137.53        320.59       144.09 o                         
  -6   3   9         10.41        -11.73        63.28 o                         
  -5   3   9       4042.54       3474.39       307.90 o                         
  -5   3   9       1334.88       1185.72       103.09 o                         
  -5   3   9       3992.79       3709.97       211.96 o                         
  -4   3   9       2265.47       2240.82       149.95 o                         
  -4   3   9        631.43        724.93        91.90 o                         
  -3   3   9        377.44        374.74        76.54 o                         
  -3   3   9        100.94        178.25        58.98 o                         
  -2   3   9         17.33          3.50        48.31 o                         
  -2   3   9         56.17       -148.82       164.42 o                         
  -1   3   9       1479.86       1157.24        96.23 o                         
  -1   3   9       4426.45       4399.36       150.53 o                         
   0   3   9        550.87        615.51        86.67 o                         
   0   3   9       1654.03       1963.76       223.87 o                         
   1   3   9         20.45        -13.38        74.57 o                         
   1   3   9         62.45        262.38       108.41 o                         
   2   3   9        273.49        268.06        69.95 o                         
   2   3   9         91.44        180.48       120.44 o                         
   3   3   9        433.23        546.50        95.76 o                         
   3   3   9        144.84        145.67       163.85 o                         
   3   3   9        910.05       1126.40       208.85 o                         
   4   3   9         37.98        162.52       175.39 o                         
   4   3   9        195.52       -148.99       156.81 o                         
  -6   4   9          3.78        -53.37       103.24 o                         
  -5   4   9         43.73         -3.81       135.03 o                         
  -4   4   9        175.12        388.94       106.89 o                         
  -3   4   9        184.97        152.89       122.79 o                         
  -2   4   9        616.74        633.25       108.97 o                         
  -2   4   9       1254.34       1039.58       172.12 o                         
  -1   4   9        628.18        548.86       106.03 o                         
  -1   4   9        207.51        197.41       118.65 o                         
   0   4   9       1201.94       1202.54       128.67 o                         
   0   4   9        267.69        224.96       132.38 o                         
   1   4   9        410.39        468.87        79.34 o                         
   1   4   9        137.20        241.50        89.99 o                         
   2   4   9        473.53        370.01       100.23 o                         
   2   4   9        158.31        179.82       104.38 o                         
   2   4   9        475.54        466.76       216.79 o                         
   3   4   9        190.43         84.97       155.19 o                         
   3   4   9         63.08        -16.01       175.32 o                         
  -5   5   9         10.04        -36.33        65.77 o                         
  -4   5   9         67.60         85.68       119.16 o                         
  -3   5   9        267.32        295.19       146.48 o                         
  -3   5   9        800.50       1190.18       254.48 o                         
  -2   5   9        855.46        846.64       170.24 o                         
  -2   5   9       2561.70       3017.42       283.13 o                         
  -1   5   9        209.51        442.32       223.78 o                         
   0   5   9        253.68        182.07       148.23 o                         
   0   5   9         46.11        102.40       118.56 o                         
  -4   6   9        266.69        176.61       264.08 o                         
  -4   6   9         79.05        -32.01        78.05 o                         
  -4   6   9        236.45        211.16        99.63 o                         
  -3   6   9          7.30        -78.18        80.72 o                         
  -3   6   9         84.74        262.08       132.73 o                         
  -2   6   9        232.38        138.50        86.60 o                         
  -2   6   9        726.72        343.04       181.76 o                         
  -1   6   9         14.44        -13.60       156.44 o                         
  -1   6   9         43.18         95.04        80.73 o                         
  -1  -7  10          3.81        246.47       206.24 o                         
  -1  -7  10          1.28         84.95        82.66 o                         
   0  -7  10         16.33         91.88        95.85 o                         
   0  -7  10         48.83        127.76       204.58 o                         
   1  -7  10          0.36        118.00       174.19 o                         
  -3  -6  10        224.60        182.20       225.74 o                         
  -3  -6  10         75.09        104.19       137.41 o                         
  -2  -6  10          3.34         25.52       119.91 o                         
  -2  -6  10         10.00        241.02       199.64 o                         
  -1  -6  10         54.94        236.67       109.57 o                         
  -1  -6  10        164.34        347.49       208.81 o                         
   0  -6  10       1733.21       1304.64       289.15 o                         
   0  -6  10        579.45        610.91       121.96 o                         
   1  -6  10        213.59        326.26       107.89 o                         
   1  -6  10        638.87        486.99       222.18 o                         
   2  -6  10         20.60        -54.74        54.90 o                         
   3  -6  10         20.58         18.25        56.81 o                         
   3  -6  10        152.39        551.46       397.80 o                         
  -4  -5  10        215.23        861.95       377.96 o                         
  -3  -5  10         44.34        152.77       177.27 o                         
  -3  -5  10        132.63        -82.48       190.90 o                         
  -2  -5  10        127.00        330.74       243.00 o                         
  -2  -5  10         38.54        317.20       203.22 o                         
  -1  -5  10         20.41        132.01        86.43 o                         
  -1  -5  10         61.06        296.75       183.65 o                         
   0  -5  10          5.02       -125.41       141.46 o                         
   0  -5  10          1.68         78.45        77.73 o                         
   1  -5  10          0.00         46.10        72.53 o                         
   1  -5  10        212.32        364.86       320.32 o                         
   2  -5  10         36.34         51.48        69.24 o                         
   2  -5  10        286.28        800.61       342.30 o                         
   3  -5  10         17.30         -1.24        82.51 o                         
   3  -5  10         51.76        237.49       213.93 o                         
   4  -5  10         36.91         76.12        59.94 o                         
  -5  -4  10        616.40        774.44       145.50 o                         
  -5  -4  10        206.08         75.54       190.19 o                         
  -4  -4  10         13.19        208.77       160.47 o                         
  -4  -4  10         39.46        226.62       210.30 o                         
  -3  -4  10         23.92       -180.33       145.20 o                         
  -2  -4  10       1896.43       1927.60       306.23 o                         
  -1  -4  10       3773.67       4104.00       333.74 o                         
   1  -4  10        292.12        569.63       269.92 o                         
   2  -4  10       1530.26       2175.49       331.33 o                         
   3  -4  10       2006.31       1515.17       316.71 o                         
   4  -4  10        175.04        501.83       255.62 o                         
   4  -4  10         46.81         29.33        86.88 o                         
   5  -4  10          1.66         72.69        69.07 o                         
  -6  -3  10          1.40        -28.60       142.48 o                         
  -6  -3  10          4.19         34.98       143.24 o                         
  -5  -3  10        112.82        260.52       146.33 o                         
  -5  -3  10        337.45        425.17       204.12 o                         
  -4  -3  10          1.31        259.45       188.54 o                         
  -4  -3  10          0.00         76.10        77.49 o                         
  -4  -3  10          0.00         -7.75       149.64 o                         
  -3  -3  10         50.57         11.64        65.00 o                         
  -2  -3  10          3.02        194.57       128.86 o                         
  -2  -3  10          1.01        -12.82        56.90 o                         
  -1  -3  10          0.05         50.92        63.97 o                         
  -1  -3  10        259.03        425.14       208.94 o                         
   0  -3  10          3.90         19.21        45.43 o                         
   0  -3  10        675.80        695.72       207.55 o                         
   1  -3  10        349.41        248.85       121.88 o                         
   1  -3  10        116.82         75.83        49.00 o                         
   2  -3  10          0.31         -8.00        68.87 o                         
   3  -3  10        760.95        831.75       190.84 o                         
   4  -3  10          2.52        235.37       319.23 o                         
   5  -3  10        112.97        234.82        89.08 o                         
   5  -3  10        337.90        456.26       234.80 o                         
  -6  -2  10        139.86         96.22       147.17 o                         
  -6  -2  10        418.33        734.15       135.31 o                         
  -5  -2  10         27.97        162.50       133.76 o                         
  -5  -2  10          9.35         -6.08        79.34 o                         
  -4  -2  10         61.70        180.92       126.02 o                         
  -4  -2  10         20.63        -54.23        64.10 o                         
  -4  -2  10        123.91        -79.67       178.94 o                         
  -3  -2  10       5263.00       4817.45       266.03 o                         
  -3  -2  10       1759.54       1525.29       105.17 o                         
  -2  -2  10       2641.79       2692.78       240.06 o                         
  -2  -2  10        721.09        762.19       142.47 o                         
  -1  -2  10        117.08         65.85        70.09 o                         
   0  -2  10         31.27         70.92       121.06 o                         
   0  -2  10         93.52        298.59       141.40 o                         
   1  -2  10       4689.32       3932.21       234.17 o                         
   1  -2  10       1567.74       1418.91       165.16 o                         
   2  -2  10        486.58        574.97        69.98 o                         
   2  -2  10       1819.50       1806.27       192.68 o                         
   3  -2  10          5.10         43.56        46.36 o                         
   3  -2  10         15.28         89.82       213.35 o                         
   4  -2  10         42.55         19.66        75.62 o                         
   4  -2  10        127.27        118.83       166.21 o                         
   5  -2  10        420.68       1000.04       334.65 o                         
   5  -2  10        140.22        246.94        96.79 o                         
  -7  -1  10         57.79         93.94       164.51 o                         
  -6  -1  10        165.37        341.78       155.16 o                         
  -6  -1  10        407.42        825.90       290.84 o                         
  -5  -1  10        221.94        564.98       184.85 o                         
  -4  -1  10        294.55        309.84        95.23 o                         
  -3  -1  10         41.86         71.13       154.32 o                         
  -2  -1  10       1129.46       1251.31       170.15 o                         
   0  -1  10        369.48        433.87       100.56 o                         
   2  -1  10        290.53        321.53        66.99 o                         
   2  -1  10        949.00       1067.52       199.01 o                         
   3  -1  10        943.59       1034.81       202.28 o                         
   3  -1  10        150.55        142.25        68.59 o                         
   3  -1  10        450.30        247.05       117.57 o                         
   4  -1  10        406.08        532.49       238.97 o                         
   4  -1  10        135.58         14.97        82.20 o                         
   5  -1  10         55.06         91.25       107.60 o                         
   5  -1  10        165.51        328.38       317.24 o                         
  -7   0  10         23.53        130.34        99.92 o                         
  -6   0  10         17.43        -43.21        65.04 o                         
  -6   0  10         52.15          8.86       101.18 o                         
  -6   0  10         57.91        360.70       226.66 o                         
  -5   0  10        306.32        231.29        63.56 o                         
  -5   0  10        916.24       1019.11       103.34 o                         
  -4   0  10       1874.33       1597.47        93.44 o                         
  -4   0  10       5633.17       5931.64       192.98 o                         
  -3   0  10         51.90         51.03        71.05 o                         
  -3   0  10        690.92        807.91       162.44 o                         
  -2   0  10        704.11        887.84       113.47 o                         
  -2   0  10        235.40        173.74        90.47 o                         
  -1   0  10       2322.62       2482.08       191.14 o                         
  -1   0  10        776.50        763.62       129.02 o                         
  -1   0  10       3025.65       2875.09       228.70 o                         
   0   0  10       7975.62       7081.41       211.55 o                         
   0   0  10       2132.87       1937.89       164.82 o                         
   1   0  10        310.91        248.75        87.25 o                         
   2   0  10         19.73       -101.20       123.96 o                         
   2   0  10        440.06        752.45       114.89 o                         
   2   0  10          3.78          1.69        77.12 o                         
   3   0  10        776.32       1051.13       174.05 o                         
   3   0  10        214.54        -41.71       158.93 o                         
   4   0  10        588.07        639.89       249.22 o                         
   5   0  10        171.90        197.32       266.12 o                         
  -7   1  10          0.37         88.41        88.18 o                         
  -7   1  10         10.93        234.29       213.14 o                         
  -6   1  10        259.17        419.93       199.56 o                         
  -6   1  10         75.63        113.96        93.17 o                         
  -6   1  10        226.23        232.27        80.03 o                         
  -5   1  10          2.33         34.93        38.25 o                         
  -5   1  10         13.00        354.69       153.88 o                         
  -4   1  10         10.98         24.50        36.09 o                         
  -4   1  10         95.51        -85.53       144.80 o                         
  -3   1  10          2.57          6.24        35.52 o                         
  -3   1  10          7.68        -28.97        52.18 o                         
  -2   1  10        110.87        129.99        71.47 o                         
  -2   1  10        656.18        886.35       136.11 o                         
  -1   1  10         22.55        -40.01        50.29 o                         
   0   1  10       1149.43       1117.67       178.29 o                         
   1   1  10        163.99        173.60        96.13 o                         
   1   1  10         54.83         36.29        56.88 o                         
   2   1  10       1509.49       1370.61       186.69 o                         
   2   1  10        445.79        533.15        93.71 o                         
   3   1  10         14.05        125.89       106.36 o                         
   3   1  10         67.49        290.73       184.42 o                         
   4   1  10        196.60         54.09       116.71 o                         
  -7   2  10         48.33        182.09       123.34 o                         
  -6   2  10       2516.85       2487.20       172.91 o                         
  -5   2  10       3074.17       2581.00       165.55 o                         
  -4   2  10        427.50        449.51       179.53 o                         
  -3   2  10         30.31        104.96       104.10 o                         
  -3   2  10          5.80        -65.38        57.96 o                         
  -2   2  10       1664.98       1581.97       142.28 o                         
  -2   2  10       6225.99       6140.34       172.18 o                         
  -1   2  10       1027.85        941.40       135.85 o                         
  -1   2  10       3941.63       4681.19       303.10 o                         
   0   2  10          0.54         27.99        48.99 o                         
   0   2  10          0.18         20.52        72.18 o                         
   1   2  10         38.75         24.93        73.25 o                         
   1   2  10        123.94         74.26        75.55 o                         
   2   2  10        354.29        473.57       101.07 o                         
   2   2  10       1059.97       1233.31       119.85 o                         
   3   2  10        376.66        571.75        96.93 o                         
   3   2  10        125.93        401.57       121.06 o                         
   4   2  10        193.52        309.59       182.63 o                         
   4   2  10         63.22        221.38       133.33 o                         
  -6   3  10         16.86        -85.04       219.05 o                         
  -6   3  10          0.78       -116.08       110.94 o                         
  -5   3  10          3.69        -21.90        74.54 o                         
  -5   3  10          1.23         68.69        63.95 o                         
  -4   3  10         50.81        292.68       192.15 o                         
  -4   3  10          3.29        -32.68        54.18 o                         
  -3   3  10         79.86         32.08        82.11 o                         
  -3   3  10        298.62        210.65       133.76 o                         
  -2   3  10        250.91        204.50       183.12 o                         
  -2   3  10         80.73        248.88        97.13 o                         
  -1   3  10        714.55       1133.31       201.95 o                         
   0   3  10       1333.46       1636.51       125.16 o                         
   1   3  10        959.67        990.14       133.98 o                         
   3   3  10        498.56        805.50       228.81 o                         
  -6   4  10         40.41          3.27        81.74 o                         
  -6   4  10        120.87         -0.98        85.37 o                         
  -5   4  10        318.45        357.86       216.73 o                         
  -5   4  10         89.55         73.71        72.02 o                         
  -4   4  10        623.62        646.07       101.85 o                         
  -4   4  10        166.77        265.88        72.41 o                         
  -3   4  10       4526.19       4486.21       194.36 o                         
  -3   4  10       1205.65        984.32       108.52 o                         
  -2   4  10        130.31         -8.13        70.37 o                         
  -1   4  10          2.75         21.47        61.74 o                         
  -1   4  10         10.45        246.25       173.91 o                         
   0   4  10        141.12        301.69       143.18 o                         
   0   4  10        423.19        281.54       119.17 o                         
   1   4  10        993.15        971.02       142.13 o                         
  -5   5  10         62.88       -211.70       109.81 o                         
  -5   5  10         16.82        108.54       128.93 o                         
  -4   5  10          8.03         -1.37       127.73 o                         
  -4   5  10         26.78       -154.79       246.54 o                         
  -3   5  10        169.88         79.05       128.12 o                         
  -3   5  10        508.14        590.18       148.44 o                         
  -2   5  10         20.44          5.32        75.94 o                         
  -1   5  10        213.99        107.61        84.33 o                         
  -1   5  10        837.34        586.21       250.59 o                         
   0   5  10         31.78        164.66        98.83 o                         
   0   5  10         95.07        108.49        83.57 o                         
   1   5  10        169.91        186.15       120.17 o                         
   1   5  10        513.70        633.96       269.73 o                         
   1   5  10        508.22        471.65       111.29 o                         
   0  -6  11        117.51        198.16       301.51 o                         
   1  -6  11        156.10        282.30       318.96 o                         
   2  -6  11         84.86         61.03       258.75 o                         
  -4  -5  11          0.60        205.54       231.84 o                         
  -4  -5  11          0.20        109.90       205.60 o                         
  -3  -5  11        153.54        258.45       118.30 o                         
  -3  -5  11        459.24        758.35       246.88 o                         
  -2  -5  11        524.37        698.16       123.08 o                         
  -2  -5  11       1568.46       1658.51       310.52 o                         
  -1  -5  11         45.10         23.34        87.50 o                         
  -1  -5  11        134.90        -92.53       158.03 o                         
   0  -5  11         43.89        -34.16        72.56 o                         
   0  -5  11        131.28        372.46       175.31 o                         
   1  -5  11        216.47        129.96        80.90 o                         
   2  -5  11        580.95        693.77       136.71 o                         
   3  -5  11         42.33        -84.93       109.21 o                         
   3  -5  11        196.53         58.75       284.21 o                         
   3  -5  11        126.61        229.30       206.45 o                         
  -5  -4  11         11.18          9.59       234.59 o                         
  -5  -4  11         51.45       1000.02       333.23 o                         
  -4  -4  11         61.60         -9.70       107.25 o                         
  -4  -4  11        354.70        -50.24       283.33 o                         
  -4  -4  11        184.24        280.50       214.79 o                         
  -3  -4  11          5.09         49.44        93.48 o                         
  -3  -4  11         15.23        121.65       173.07 o                         
  -2  -4  11         44.47        108.43        79.39 o                         
  -2  -4  11        133.02        285.54       161.92 o                         
  -1  -4  11         10.31       -102.48       123.61 o                         
  -1  -4  11          3.45          5.90        68.11 o                         
   0  -4  11          9.61          4.42        61.07 o                         
   0  -4  11        167.60        294.15       257.17 o                         
   1  -4  11         13.53       -186.73       235.69 o                         
   1  -4  11          0.00        -39.55        58.76 o                         
   2  -4  11        159.95        242.80       157.25 o                         
   2  -4  11         53.47        -15.52        66.82 o                         
   3  -4  11          2.71          1.73        77.86 o                         
   3  -4  11          8.23       -165.71       299.87 o                         
   4  -4  11         88.42         27.06        93.74 o                         
  -6  -3  11         13.10       -141.88       233.47 o                         
  -5  -3  11         58.97         25.97       200.42 o                         
  -4  -3  11       1954.67       1799.27       235.61 o                         
  -4  -3  11       2119.18       2527.46       235.21 o                         
  -3  -3  11       1965.29       2570.88       333.03 o                         
  -2  -3  11         11.81        111.89        94.90 o                         
  -1  -3  11        280.48        579.07       228.25 o                         
  -1  -3  11          0.05        -52.73        82.81 o                         
   0  -3  11       3424.72       3566.36       291.65 o                         
   0  -3  11       1078.48       1039.12       168.42 o                         
   1  -3  11       1971.91       1468.48       196.45 o                         
   1  -3  11        659.25        557.77       135.17 o                         
   2  -3  11          0.04         11.04        58.25 o                         
   2  -3  11          0.11        -34.11       125.48 o                         
   3  -3  11          5.06         93.24        70.54 o                         
   3  -3  11         18.94        -87.88       166.57 o                         
   4  -3  11        871.60        880.13       351.09 o                         
   4  -3  11        230.64        371.10        87.47 o                         
  -6  -2  11         58.84        136.70       201.67 o                         
  -6  -2  11         19.67         86.07       106.95 o                         
  -5  -2  11         51.68         66.34        85.19 o                         
  -5  -2  11        154.57        208.03       161.60 o                         
  -4  -2  11         26.92        -65.25       124.92 o                         
  -4  -2  11          9.00        -22.78        75.83 o                         
  -4  -2  11         42.84       -202.64       196.06 o                         
  -3  -2  11         84.25        178.25       116.80 o                         
  -3  -2  11         28.17         39.94        63.22 o                         
  -2  -2  11          2.95        111.22        90.59 o                         
  -2  -2  11        508.18        395.89       194.99 o                         
  -1  -2  11        117.74       -146.75       169.88 o                         
  -1  -2  11         12.56          7.85        85.47 o                         
   0  -2  11        104.16         39.34        86.69 o                         
   1  -2  11        319.77        446.74       117.10 o                         
   2  -2  11        642.87        993.12       222.04 o                         
   3  -2  11        593.39        878.17       266.65 o                         
  -6  -1  11        461.76        560.04       176.48 o                         
  -6  -1  11        115.90        103.81       153.25 o                         
  -6  -1  11        429.94        356.99       267.76 o                         
  -5  -1  11       2384.71       2036.76       241.69 o                         
  -5  -1  11        797.26        898.60       107.19 o                         
  -4  -1  11        167.56        153.80        78.85 o                         
  -4  -1  11         56.02         87.38        62.10 o                         
  -3  -1  11         90.19        117.68        86.69 o                         
  -2  -1  11       1423.91       1514.42       207.59 o                         
  -2  -1  11        349.20        288.37       105.80 o                         
  -1  -1  11       5556.72       5096.11       272.53 o                         
  -1  -1  11       1857.74       1832.38       169.15 o                         
   0  -1  11        186.78        221.85       102.31 o                         
   0  -1  11        558.67        453.95       121.35 o                         
   1  -1  11         10.46        -65.78        87.03 o                         
   1  -1  11         39.10        105.81       117.31 o                         
   2  -1  11        541.40        777.27       189.73 o                         
   2  -1  11        157.66         48.42       105.64 o                         
   3  -1  11       1169.45       1154.63       178.83 o                         
   4  -1  11        354.68       1061.71       226.02 o                         
  -6   0  11         70.55        331.29       259.06 o                         
  -5   0  11        358.60        721.77       238.96 o                         
  -5   0  11        109.87         70.69       102.72 o                         
  -4   0  11        720.94        440.11       136.44 o                         
  -4   0  11          0.51        -18.38        83.96 o                         
  -4   0  11        373.85        412.20       139.47 o                         
  -3   0  11          8.48        174.44       148.12 o                         
  -3   0  11        437.45        825.06       169.96 o                         
  -2   0  11          1.98         74.67        75.63 o                         
  -2   0  11          5.92         61.33        63.64 o                         
  -1   0  11        461.41        580.36       138.33 o                         
  -1   0  11        154.26        163.08        79.16 o                         
  -1   0  11        720.08        832.82       163.47 o                         
   0   0  11        135.11        145.45        88.18 o                         
   0   0  11         36.13         20.24        86.53 o                         
   1   0  11        353.78        207.85       108.47 o                         
   1   0  11       1139.86       1109.21       190.95 o                         
   2   0  11         67.47        -41.20        90.64 o                         
   2   0  11         22.56        -31.83       108.10 o                         
   3   0  11        207.20        207.21        89.63 o                         
   3   0  11        656.29        643.79       201.93 o                         
   4   0  11         29.10        -31.52       103.59 o                         
   4   0  11        347.24        526.06       342.42 o                         
  -6   1  11        453.01        381.68        83.24 o                         
  -6   1  11       1355.01       1420.88       135.31 o                         
  -5   1  11        249.82        313.31       183.50 o                         
  -5   1  11         36.58          0.92        72.06 o                         
  -4   1  11        185.20         99.56       172.23 o                         
  -3   1  11       3828.52       4597.12       176.67 o                         
  -2   1  11       5047.29       5608.81       222.64 o                         
  -1   1  11        914.62       1128.27       105.50 o                         
   0   1  11        151.13        253.49       111.34 o                         
   1   1  11       1557.28       1684.13       180.00 o                         
   2   1  11        921.60        987.87        92.48 o                         
   3   1  11        145.53        200.50       190.65 o                         
   3   1  11         47.55        -16.53       100.91 o                         
   4   1  11        203.99        373.80       148.25 o                         
   4   1  11         68.20        259.22       150.37 o                         
  -6   2  11        251.42        256.25       143.89 o                         
  -6   2  11         21.93         47.59        72.71 o                         
  -5   2  11          3.89        155.98        57.58 o                         
  -5   2  11        651.75        539.19       143.07 o                         
  -4   2  11         12.57         13.69        47.77 o                         
  -4   2  11         37.60        136.89        77.28 o                         
  -3   2  11         12.62         12.88        70.39 o                         
  -2   2  11        580.50        551.19        87.45 o                         
  -2   2  11        155.24        114.95        77.94 o                         
  -1   2  11         58.83         96.33       163.36 o                         
  -1   2  11         18.08         14.40        73.21 o                         
   0   2  11        395.02        342.62       108.75 o                         
   0   2  11       1902.26       1866.22       157.32 o                         
   0   2  11       1181.55       1028.90       181.99 o                         
   1   2  11         55.59         32.76        95.57 o                         
   2   2  11        972.93       1395.06       181.31 o                         
   2   2  11        942.27       1239.77       213.31 o                         
   2   2  11        265.03        253.75       157.32 o                         
   3   2  11         12.60        167.00       164.28 o                         
   3   2  11         37.67        133.90        86.82 o                         
  -6   3  11        256.95        224.70       215.23 o                         
  -6   3  11         84.08        165.74       109.56 o                         
  -5   3  11        246.20        342.39        89.96 o                         
  -5   3  11         82.31        -24.94       100.98 o                         
  -4   3  11       1229.45       1123.71        99.17 o                         
  -4   3  11       4579.57       4596.96       204.37 o                         
  -3   3  11        195.32        219.81        65.88 o                         
  -3   3  11        730.38        849.33       106.46 o                         
  -2   3  11        219.00       -225.73       128.81 o                         
  -2   3  11         55.29         90.44        64.78 o                         
  -1   3  11        400.52        453.66       140.49 o                         
  -1   3  11        419.79        677.34       188.13 o                         
  -1   3  11        133.90         95.59        79.21 o                         
   0   3  11       1698.17       1715.61       115.14 o                         
   0   3  11        567.73        521.46        88.91 o                         
   1   3  11        353.62        185.82       123.67 o                         
   1   3  11        116.91        179.64        83.29 o                         
   2   3  11         45.54        127.84       115.16 o                         
   2   3  11        136.34       -160.41       195.02 o                         
   2   3  11        136.22        197.05       126.34 o                         
  -4   4  11        194.75         89.76       154.78 o                         
  -3   4  11        208.37         84.75       179.64 o                         
  -1   4  11        320.64        146.10       131.27 o                         
   0   4  11        222.22        186.44       140.30 o                         
   1   4  11         73.97         -2.86       275.28 o                         
   1   4  11        221.26        293.49        87.79 o                         
  -2   5  11        734.58        729.30       244.23 o                         
  -1   5  11        909.52        941.76       230.27 o                         
  -1   5  11        813.86        914.60       276.30 o                         
  -2  -6  12         24.53        155.37       139.91 o                         
  -2  -6  12         73.36        325.43       235.48 o                         
  -1  -6  12         32.44        184.65       210.19 o                         
  -1  -6  12         10.85        -56.37       174.45 o                         
   0  -6  12        101.75         58.97       108.80 o                         
   0  -6  12        304.34        428.11       211.21 o                         
   1  -6  12       1096.23        744.65       234.08 o                         
   1  -6  12        366.50        465.72       115.71 o                         
  -2  -5  12          3.88         74.85       170.09 o                         
  -2  -5  12         11.62        237.64       207.21 o                         
  -1  -5  12          0.03        108.94       131.94 o                         
  -1  -5  12          0.09         19.62       179.23 o                         
   0  -5  12          0.84        174.99       182.20 o                         
   0  -5  12          0.28       -100.23        82.04 o                         
   1  -5  12          7.36        142.31       113.84 o                         
   2  -5  12          1.69        110.42       130.90 o                         
   2  -5  12        109.96        660.09       359.69 o                         
   3  -5  12        168.50        298.68       232.78 o                         
   3  -5  12         56.33        116.87        99.96 o                         
  -4  -4  12        672.35        889.97       261.60 o                         
  -4  -4  12        224.78        169.27       164.71 o                         
  -3  -4  12          0.74        120.69       101.32 o                         
  -3  -4  12          2.22       -115.10       172.97 o                         
  -2  -4  12          7.24         10.24       154.31 o                         
  -2  -4  12          2.42         99.64       125.16 o                         
  -1  -4  12       1858.98       1424.00       218.51 o                         
   2  -4  12        121.16         86.50       232.39 o                         
   2  -4  12          0.01         35.12       105.02 o                         
  -5  -3  12         28.13        214.19       211.90 o                         
  -5  -3  12          9.40       -116.24       120.29 o                         
  -4  -3  12         62.53         75.59       100.64 o                         
  -4  -3  12        187.03        234.37       168.87 o                         
  -3  -3  12          3.05         65.58        82.56 o                         
  -3  -3  12          9.12        301.30       163.01 o                         
  -2  -3  12          1.35          1.80       101.55 o                         
  -2  -3  12          4.05        -58.45       122.01 o                         
  -1  -3  12          1.27        -39.56        92.88 o                         
  -1  -3  12         30.25         94.60       205.45 o                         
   0  -3  12        219.03        485.25       220.21 o                         
   0  -3  12         19.87         -8.30        95.07 o                         
   1  -3  12          9.54         46.29       104.78 o                         
   1  -3  12         28.52        -14.33       119.92 o                         
   2  -3  12        112.51        123.73       126.00 o                         
   2  -3  12        336.53        307.12       141.80 o                         
   3  -3  12        161.59        171.85       254.19 o                         
  -6  -2  12        243.62        332.42       125.72 o                         
  -6  -2  12        813.60       1406.97       380.22 o                         
  -6  -2  12        728.69        662.56       224.80 o                         
  -5  -2  12        234.25        302.57       184.31 o                         
  -5  -2  12         78.31        181.63       150.01 o                         
  -4  -2  12         25.96         22.83        89.33 o                         
  -4  -2  12         77.65        -99.72       139.25 o                         
  -3  -2  12        256.91        483.89       155.55 o                         
  -3  -2  12        100.69        371.66       234.89 o                         
  -2  -2  12       3953.00       4133.26       316.95 o                         
  -2  -2  12       1320.32       1357.23       177.48 o                         
  -1  -2  12       1037.43        875.12       213.77 o                         
  -1  -2  12        235.32        431.83       127.93 o                         
   0  -2  12         53.33         46.05        96.48 o                         
   0  -2  12        159.50        162.50        95.46 o                         
   1  -2  12        279.09        494.11       131.16 o                         
   1  -2  12         93.30        231.76       123.68 o                         
   2  -2  12        604.82        543.84       164.00 o                         
   2  -2  12       2261.65       2072.35       218.17 o                         
   3  -2  12        365.95         29.37       240.14 o                         
   3  -2  12         91.42         80.53        82.40 o                         
   4  -2  12         14.67       -261.49       192.21 o                         
   4  -2  12         43.89        150.96       171.28 o                         
  -6  -1  12        125.55        111.11       178.49 o                         
  -6  -1  12         41.97       -109.55       150.61 o                         
  -5  -1  12        109.40         80.89       242.56 o                         
  -5  -1  12         18.09         99.22       116.05 o                         
  -3  -1  12        399.98        417.54       218.42 o                         
  -2  -1  12         76.17        105.68       192.75 o                         
   0  -1  12        326.43        149.83       103.26 o                         
   1  -1  12        165.41        344.36       145.42 o                         
   3  -1  12         65.42         54.36       144.02 o                         
   3  -1  12        195.67        186.17       108.04 o                         
   4  -1  12         82.40        116.51       216.34 o                         
   4  -1  12        366.50        301.51       251.94 o                         
  -6   0  12          0.47         25.22       106.00 o                         
  -6   0  12         41.84         13.60       259.58 o                         
  -6   0  12          1.40        -16.40       143.15 o                         
  -5   0  12          3.65         -6.85        78.01 o                         
  -5   0  12         10.92         93.61        91.39 o                         
  -4   0  12       1804.22       2087.13       164.22 o                         
  -4   0  12        536.23        556.34       130.79 o                         
  -3   0  12       1042.29       1011.02       159.94 o                         
  -3   0  12       3161.29       2870.41       258.97 o                         
  -2   0  12          0.17        -83.14        85.83 o                         
  -2   0  12          0.06         -3.56        79.64 o                         
  -1   0  12         14.20        -68.77        78.15 o                         
   0   0  12       1895.50       1848.92       182.52 o                         
   0   0  12        506.90        414.34       130.38 o                         
   1   0  12       2368.75       2306.10       224.12 o                         
   1   0  12        657.41        997.65       234.99 o                         
   2   0  12         94.67         39.95       104.50 o                         
   3   0  12        119.07        116.15       211.41 o                         
   3   0  12        228.71         72.86       182.39 o                         
  -6   1  12          1.17         -9.01        96.18 o                         
  -6   1  12          3.49         68.19        94.72 o                         
  -5   1  12         65.40        212.81       135.18 o                         
  -5   1  12          4.63          4.23        58.77 o                         
  -4   1  12         10.89         15.79       197.38 o                         
  -4   1  12          2.95        -43.44        77.91 o                         
  -3   1  12         25.76         41.20        70.66 o                         
  -3   1  12         77.04         60.87        63.22 o                         
  -2   1  12         32.52         58.58       117.55 o                         
  -2   1  12          6.35         92.28        85.69 o                         
  -1   1  12        746.89        756.23       116.40 o                         
  -1   1  12        199.74        201.70        95.77 o                         
   0   1  12         63.15        420.16       188.66 o                         
   0   1  12         21.11       -130.54        83.74 o                         
   1   1  12        689.95        602.07        98.12 o                         
   1   1  12        230.67        279.57       129.93 o                         
   2   1  12          1.30         60.25       128.38 o                         
   2   1  12        432.74        451.37       175.96 o                         
   3   1  12        488.42        342.04       206.36 o                         
  -6   2  12        302.42        283.46       226.62 o                         
  -5   2  12       2644.75       3009.98       185.48 o                         
  -2   2  12        248.01        512.80       140.92 o                         
  -2   2  12         66.32         99.62        77.19 o                         
  -1   2  12        765.77        763.37       138.79 o                         
   0   2  12        698.76        597.23       144.72 o                         
   0   2  12        233.61        198.79       105.63 o                         
   1   2  12         35.82        -39.14        93.96 o                         
   1   2  12         11.96         -8.75       112.29 o                         
   2   2  12         73.47         21.78       157.02 o                         
  -5   3  12          7.66         16.97        67.61 o                         
  -5   3  12         22.92         59.92       142.37 o                         
  -4   3  12        375.70        578.14       222.83 o                         
  -4   3  12         12.30         89.25        65.69 o                         
  -4   3  12         57.62         20.29       227.38 o                         
  -3   3  12        830.72        867.27       181.62 o                         
  -3   3  12         57.81         86.47        85.44 o                         
  -3   3  12        216.17         40.42       149.88 o                         
  -2   3  12        285.85        567.51       228.98 o                         
  -1   3  12        582.74        674.09       176.38 o                         
   0   3  12        715.02        814.56       191.77 o                         
   1   3  12        707.69        604.26       178.33 o                         
  -4   4  12         28.81         35.15        74.09 o                         
  -4   4  12        107.74        258.20       185.07 o                         
  -3   4  12        278.21        310.73        82.98 o                         
  -3   4  12        971.26        714.10       250.63 o                         
  -2   4  12        462.44        350.35       110.54 o                         
  -1   4  12         89.81         48.16       205.69 o                         
  -1   4  12         28.42        -59.42       111.40 o                         
   0   4  12         56.41       -146.78       241.76 o                         
  -2  -5  13        226.90        120.03       134.84 o                         
  -2  -5  13        678.69        766.42       258.48 o                         
  -1  -5  13        867.59       1000.74       247.79 o                         
   0  -5  13          4.17        -96.76       161.39 o                         
   0  -5  13          1.39       -111.00       131.95 o                         
   1  -5  13         44.51        748.58       345.30 o                         
   2  -5  13        460.06         64.21       360.46 o                         
  -4  -4  13          0.56         76.68       131.89 o                         
  -4  -4  13          1.68        268.89       214.91 o                         
  -3  -4  13         22.49        -38.75       192.30 o                         
  -3  -4  13          7.52         39.40       121.82 o                         
  -2  -4  13          2.07        246.17       147.72 o                         
  -2  -4  13          0.69         14.43       125.44 o                         
  -1  -4  13          0.27        350.11       156.63 o                         
  -1  -4  13          0.09       -109.43       117.27 o                         
   0  -4  13          4.51        -30.63       110.39 o                         
   1  -4  13         44.92         57.97       164.22 o                         
   2  -4  13          6.22         74.22       134.62 o                         
   2  -4  13         18.62       -191.35       146.64 o                         
  -5  -3  13         93.22       -416.82       268.17 o                         
  -4  -3  13        123.17         95.22       189.09 o                         
  -3  -3  13       2048.54       1795.27       264.63 o                         
  -2  -3  13        657.02        341.25       222.92 o                         
  -1  -3  13        112.34        184.56       228.78 o                         
   0  -3  13         48.81         70.05       116.57 o                         
   0  -3  13        301.04        567.78       220.46 o                         
   1  -3  13       1593.28       1097.69       204.73 o                         
   1  -3  13        532.67        332.59       144.71 o                         
   2  -3  13        369.79        429.72       190.55 o                         
   2  -3  13        123.63        238.07       195.33 o                         
   3  -3  13         14.61         10.87       201.20 o                         
   3  -3  13          3.91         41.43       153.22 o                         
  -5  -2  13         26.75        121.92       151.57 o                         
  -5  -2  13         80.02        245.81       184.35 o                         
  -4  -2  13          2.70        229.57       130.27 o                         
  -4  -2  13          8.07        -11.20       145.22 o                         
  -3  -2  13          2.37          9.41       120.41 o                         
  -3  -2  13          0.79        105.71       115.54 o                         
  -2  -2  13          0.32        -28.82       100.66 o                         
  -1  -2  13        299.89        336.75       199.10 o                         
  -1  -2  13         24.73         44.59        94.57 o                         
   0  -2  13        117.62         88.46       109.87 o                         
   0  -2  13         39.32        -98.82        97.95 o                         
   1  -2  13        245.93         40.87       110.86 o                         
   2  -2  13        212.31        200.01       168.95 o                         
  -5  -1  13        273.06        269.13       288.17 o                         
  -5  -1  13        619.44        728.60       187.77 o                         
  -4  -1  13        705.49        761.85       147.45 o                         
  -4  -1  13       2110.22       2076.61       226.87 o                         
  -3  -1  13          0.89        -55.86        90.42 o                         
  -3  -1  13        236.16        388.50       224.47 o                         
  -2  -1  13         39.20         61.67       100.47 o                         
  -2  -1  13        158.84       -124.21       202.81 o                         
  -1  -1  13        416.84        478.34       140.99 o                         
  -1  -1  13       1246.81       1001.86       195.24 o                         
   0  -1  13       2646.30       2629.05       275.68 o                         
   0  -1  13        732.44        826.28       162.00 o                         
   1  -1  13         71.64        236.26       150.60 o                         
   1  -1  13         19.16        -49.63       107.11 o                         
   2  -1  13          8.25        -99.74       121.21 o                         
   2  -1  13         24.74       -346.01       233.58 o                         
   3  -1  13        284.71        434.89       264.39 o                         
  -5   0  13         55.37        -52.35       142.53 o                         
  -4   0  13        109.87        276.43       205.85 o                         
  -3   0  13        424.85        798.46       218.30 o                         
  -2   0  13        153.38        167.27       123.13 o                         
  -1   0  13          0.00         21.21        96.56 o                         
  -1   0  13         15.81        100.62       184.75 o                         
   0   0  13        171.30        153.42       112.84 o                         
   0   0  13        640.57        579.95       138.42 o                         
   1   0  13          2.00         22.49       111.58 o                         
   1   0  13          6.15         78.24       183.05 o                         
   2   0  13        192.59         67.41       139.46 o                         
   2   0  13        576.08        575.95       154.59 o                         
  -4   1  13        243.76         67.37       198.60 o                         
  -4   1  13         58.33        153.93        85.28 o                         
  -3   1  13         30.49       -122.27       223.40 o                         
  -3   1  13         28.89         83.69        87.11 o                         
  -2   1  13       2992.78       2770.38       275.66 o                         
  -2   1  13       3026.36       3917.69       255.89 o                         
  -1   1  13       1587.77       1826.23       188.88 o                         
   0   1  13        276.18        392.42       231.50 o                         
  -5   2  13        184.39        895.56       233.71 o                         
  -5   2  13          0.22        -60.43        94.98 o                         
  -4   2  13          5.92        -93.40        87.02 o                         
  -4   2  13         17.70        117.55        86.43 o                         
  -3   2  13         31.47         69.30        87.39 o                         
  -3   2  13        159.75        204.94       212.98 o                         
  -2   2  13        249.72        368.86       138.83 o                         
  -2   2  13         66.78          8.81        82.63 o                         
  -1   2  13         90.55         66.30        91.09 o                         
   1   2  13        540.50        874.45       169.42 o                         
   2   2  13        259.45        413.66       202.94 o                         
   2   2  13        259.45        416.08       218.30 o                         
  -4   3  13        764.26       1169.33       173.50 o                         
  -4   3  13        217.02        231.56       207.43 o                         
  -3   3  13       2204.13       1919.68       143.02 o                         
  -3   3  13        589.44        493.21       121.02 o                         
  -2   3  13        182.09         13.17       228.28 o                         
  -2   3  13         46.91        184.77        98.04 o                         
  -1   3  13          0.21        105.65       107.89 o                         
  -1   3  13          0.62        -76.47       115.71 o                         
   0   3  13        344.62        294.36       130.75 o                         
   0   3  13        112.25         79.82       129.07 o                         
  -3  -4  14        327.44        374.15       209.38 o                         
  -2  -4  14         17.70         38.02       154.98 o                         
  -2  -4  14          5.92         56.33       183.22 o                         
  -1  -4  14         26.89        175.19       165.05 o                         
   0  -4  14       1061.90        827.76       301.72 o                         
   1  -4  14        541.48        484.41       290.47 o                         
  -4  -3  14          2.35       -117.11       167.63 o                         
  -4  -3  14          7.02        121.05       194.46 o                         
  -3  -3  14         33.16       -167.40       175.50 o                         
  -3  -3  14         11.08        -18.85       145.19 o                         
  -2  -3  14          2.10        -65.01       121.30 o                         
  -2  -3  14          6.27       -134.72       145.71 o                         
  -1  -3  14          4.44        -30.34       121.54 o                         
   0  -3  14         23.42       -124.40       165.13 o                         
   1  -3  14         47.94         99.69       130.94 o                         
   1  -3  14         16.03        -25.35       132.39 o                         
  -4  -2  14         19.69        -84.65       163.28 o                         
  -3  -2  14         43.27         59.82       152.49 o                         
  -2  -2  14        795.99       1228.57       263.91 o                         
  -2  -2  14        199.82         59.27       118.03 o                         
  -1  -2  14       1715.29       1836.89       277.44 o                         
  -1  -2  14        573.14        530.66       139.04 o                         
   0  -2  14         36.71         57.74       118.15 o                         
   0  -2  14        109.81         84.73       128.04 o                         
   1  -2  14          0.07         86.20       136.54 o                         
   2  -2  14        290.43        369.03       194.96 o                         
   2  -2  14         77.67        -62.92       143.57 o                         
  -5  -1  14         21.94        -51.89       170.00 o                         
  -4  -1  14        101.17        175.19       277.16 o                         
  -3  -1  14        103.20          8.93       276.39 o                         
  -2  -1  14        265.35        318.17       258.88 o                         
  -1  -1  14        314.73          5.58       190.17 o                         
   2  -1  14          1.16       -129.62       139.75 o                         
   2  -1  14          9.68        -71.24       237.78 o                         
  -5   0  14         87.17         81.34       126.02 o                         
  -5   0  14         29.14        151.57       136.51 o                         
  -4   0  14        174.92        224.81       238.61 o                         
  -3   0  14        575.46        647.97       140.86 o                         
  -3   0  14       1792.32       1980.04       261.19 o                         
  -2   0  14        361.70        418.83       129.76 o                         
  -2   0  14       1081.90        764.99       168.49 o                         
   2   0  14        331.58        177.37       141.77 o                         
  -5   1  14        204.67        570.22       218.61 o                         
  -5   1  14          0.38        173.96       120.09 o                         
  -4   1  14          6.39         63.56       102.60 o                         
  -4   1  14         40.39        477.54       233.39 o                         
  -3   1  14         34.88        -14.83        90.53 o                         
  -3   1  14         11.66         74.29       102.61 o                         
  -1   1  14        122.65        110.43       165.47 o                         
   0   1  14        448.84        573.15       209.27 o                         
   1   1  14        154.76         87.62       119.07 o                         
   1   1  14         51.74        128.64       135.07 o                         
  -2   2  14        232.86       -290.12       259.01 o                         
  -2   2  14         82.08         28.13       125.99 o                         
   0   2  14        705.64        677.67       125.69 o                         
   0   2  14        716.61        511.82       241.25 o                         
  -2   3  14        523.86       -251.95       254.47 o                         
  -2   3  14        259.87         65.55       237.02 o                         
  -2   3  14        407.13        528.81       196.18 o                         
  -3  -3  15        195.43        220.82       282.40 o                         
  -2  -3  15       1215.62       1328.20       275.28 o                         
  -1  -3  15        302.10        100.19       325.45 o                         
   0  -3  15         37.47        157.06       281.30 o                         
   1  -3  15        171.07         36.59       155.33 o                         
   1  -3  15         57.19        239.07       324.69 o                         
  -3  -2  15          0.16         93.87       138.55 o                         
  -3  -2  15          0.49        -60.94       155.02 o                         
  -2  -2  15          6.49       -235.13       127.43 o                         
  -1  -2  15        116.53       -120.40       248.01 o                         
  -1  -2  15          0.01         84.83       132.59 o                         
   0  -2  15        112.29        306.50       144.06 o                         
   0  -2  15         37.54         87.99       127.57 o                         
   1  -2  15         25.68       -151.61       265.25 o                         
   1  -2  15          8.29       -172.98       145.11 o                         
  -4  -1  15        742.74        975.33       241.07 o                         
  -4  -1  15        248.31        333.56       151.50 o                         
  -3  -1  15        305.34        383.75       146.93 o                         
  -2  -1  15          0.82        318.53       134.97 o                         
  -2  -1  15         96.03        423.26       256.25 o                         
  -1  -1  15          0.08       -120.20       121.57 o                         
  -1  -1  15          0.25        111.23       137.97 o                         
   0  -1  15        784.52        762.98       279.99 o                         
   0  -1  15        209.19        185.35       147.10 o                         
   1  -1  15        701.12        473.07       163.58 o                         
   1  -1  15        187.50        213.83       148.75 o                         
  -4   0  15         18.80        123.01       296.90 o                         
  -3   0  15        119.39        320.68       245.36 o                         
  -2   0  15         43.84         24.49       124.62 o                         
  -2   0  15         14.66        113.35       124.39 o                         
  -1   0  15        269.66        674.68       226.64 o                         
  -1   0  15         56.13        205.07       127.34 o                         
   0   0  15         65.94        -14.25       122.40 o                         
   1   0  15         80.75        304.29       168.33 o                         
   1   0  15        241.53       -222.75       247.12 o                         
  -3   1  15         78.74         99.40       115.15 o                         
  -3   1  15         77.26       -128.51       125.12 o                         
  -2   1  15        301.57        291.82       226.12 o                         
  -1   1  15       1089.81        745.27       158.83 o                         
   0   1  15        246.50        332.38       241.80 o                         
                                                                                
